# Supplementary material for: Singlet fission dynamics modulated by molecular configuration in covalently linked pyrene dimers, Anti- and Syn-1,2-di(pyrenyl)benzene
Source: Commun Chem. 2023 Jan 17;6:16. doi: 10.1038/s42004-023-00816-6 (PMC9845327; doi:10.1038/s42004-023-00816-6)
Supplement: Supplementary file 4 — Supplementary Data 1 [file 42004_2023_816_MOESM4_ESM.cif]

 
data_antipyren 
  
_audit_creation_method            'SHELXL-2014/7' 
_shelx_SHELXL_version_number      '2014/7' 
_chemical_name_systematic         ? 
_chemical_name_common             ? 
_chemical_melting_point           ? 
_chemical_formula_moiety          'C38 H22' 
_chemical_formula_sum 
 'C38 H22' 
_chemical_formula_weight          478.55 
  
loop_ 
 _atom_type_symbol 
 _atom_type_description 
 _atom_type_scat_dispersion_real 
 _atom_type_scat_dispersion_imag 
 _atom_type_scat_source 
 'C'  'C'   0.0033   0.0016 
 'International Tables Vol C Tables 4.2.6.8 and 6.1.1.4' 
 'H'  'H'   0.0000   0.0000 
 'International Tables Vol C Tables 4.2.6.8 and 6.1.1.4' 
  
_space_group_crystal_system       monoclinic 
_space_group_IT_number            15 
_space_group_name_H-M_alt         'C 2/c' 
_space_group_name_Hall            '-C 2yc' 
  
_shelx_space_group_comment 
; 
The symmetry employed for this shelxl refinement is uniquely defined 
by the following loop, which should always be used as a source of 
symmetry information in preference to the above space-group names. 
They are only intended as comments. 
; 
  
loop_ 
 _space_group_symop_operation_xyz 
 'x, y, z' 
 '-x, y, -z+1/2' 
 'x+1/2, y+1/2, z' 
 '-x+1/2, y+1/2, -z+1/2' 
 '-x, -y, -z' 
 'x, -y, z-1/2' 
 '-x+1/2, -y+1/2, -z' 
 'x+1/2, -y+1/2, z-1/2' 
  
_cell_length_a                    22.365(2) 
_cell_length_b                    9.3901(7) 
_cell_length_c                    12.9994(13) 
_cell_angle_alpha                 90 
_cell_angle_beta                  115.885(3) 
_cell_angle_gamma                 90 
_cell_volume                      2456.1(4) 
_cell_formula_units_Z             4 
_cell_measurement_temperature     223(2) 
_cell_measurement_reflns_used     7877 
_cell_measurement_theta_min       2.39 
_cell_measurement_theta_max       28.31 
  
_exptl_crystal_description        Block 
_exptl_crystal_colour             colourless 
_exptl_crystal_density_meas       ? 
_exptl_crystal_density_method     ? 
_exptl_crystal_density_diffrn     1.294 
_exptl_crystal_F_000              1000 
_exptl_transmission_factor_min    ? 
_exptl_transmission_factor_max    ? 
_exptl_crystal_size_max           0.320 
_exptl_crystal_size_mid           0.240 
_exptl_crystal_size_min           0.120 
_exptl_absorpt_coefficient_mu     0.073 
_shelx_estimated_absorpt_T_min    0.977 
_shelx_estimated_absorpt_T_max    0.991 
_exptl_absorpt_correction_type    Multi-scan 
_exptl_absorpt_correction_T_min   0.6261 
_exptl_absorpt_correction_T_max   0.7457 
_exptl_absorpt_process_details    'Bruker SADABS'
_exptl_absorpt_special_details    ? 
_diffrn_ambient_temperature       223(2) 
_diffrn_radiation_wavelength      0.71073 
_diffrn_radiation_type            MoK\a 
_diffrn_source                    ? 
_diffrn_measurement_device_type   'PHOTON II M14' 
_diffrn_measurement_method        '\f and \w scans' 
_diffrn_detector_area_resol_mean  ? 
_diffrn_reflns_number             40705 
_diffrn_reflns_av_unetI/netI      0.0244 
_diffrn_reflns_av_R_equivalents   0.0644 
_diffrn_reflns_limit_h_min        -29 
_diffrn_reflns_limit_h_max        29 
_diffrn_reflns_limit_k_min        -12 
_diffrn_reflns_limit_k_max        12 
_diffrn_reflns_limit_l_min        -17 
_diffrn_reflns_limit_l_max        17 
_diffrn_reflns_theta_min          2.688 
_diffrn_reflns_theta_max          28.506 
_diffrn_reflns_theta_full         25.242 
_diffrn_measured_fraction_theta_max   0.985 
_diffrn_measured_fraction_theta_full  0.995 
_diffrn_reflns_Laue_measured_fraction_max    0.985 
_diffrn_reflns_Laue_measured_fraction_full   0.995 
_diffrn_reflns_point_group_measured_fraction_max   0.985 
_diffrn_reflns_point_group_measured_fraction_full  0.995 
_reflns_number_total              3076 
_reflns_number_gt                 2214 
_reflns_threshold_expression      'I > 2\s(I)' 
_reflns_Friedel_coverage          0.000 
_reflns_Friedel_fraction_max      . 
_reflns_Friedel_fraction_full     . 
  
_reflns_special_details 
; 
 Reflections were merged by SHELXL according to the crystal 
 class for the calculation of statistics and refinement. 
  
 _reflns_Friedel_fraction is defined as the number of unique 
 Friedel pairs measured divided by the number that would be 
 possible theoretically, ignoring centric projections and 
 systematic absences. 
; 
  
_computing_data_collection        'Bruker APEX2' 
_computing_cell_refinement        'Bruker SAINT' 
_computing_data_reduction         'Bruker SAINT' 
_computing_structure_solution     'Bruker SHELXTL' 
_computing_structure_refinement 'SHELXL-2014/7 (Sheldrick, 2014)' 
_computing_molecular_graphics     'Bruker SHELXTL' 
_computing_publication_material   'Bruker SHELXTL' 
_refine_special_details           ? 
_refine_ls_structure_factor_coef  Fsqd 
_refine_ls_matrix_type            full 
_refine_ls_weighting_scheme       calc 
_refine_ls_weighting_details 
'w=1/[\s^2^(Fo^2^)+(0.0487P)^2^+1.6220P] where P=(Fo^2^+2Fc^2^)/3' 
_atom_sites_solution_primary      direct
_atom_sites_solution_secondary    ? 
_atom_sites_solution_hydrogens    geom 
_refine_ls_hydrogen_treatment     constr 
_refine_ls_extinction_method      none 
_refine_ls_extinction_coef        . 
_refine_ls_number_reflns          3076 
_refine_ls_number_parameters      172 
_refine_ls_number_restraints      0 
_refine_ls_R_factor_all           0.0727 
_refine_ls_R_factor_gt            0.0478 
_refine_ls_wR_factor_ref          0.1377 
_refine_ls_wR_factor_gt           0.1178 
_refine_ls_goodness_of_fit_ref    1.064 
_refine_ls_restrained_S_all       1.064 
_refine_ls_shift/su_max           0.000 
_refine_ls_shift/su_mean          0.000 
  
loop_ 
 _atom_site_label 
 _atom_site_type_symbol 
 _atom_site_fract_x 
 _atom_site_fract_y 
 _atom_site_fract_z 
 _atom_site_U_iso_or_equiv 
 _atom_site_adp_type 
 _atom_site_occupancy 
 _atom_site_site_symmetry_order 
 _atom_site_calc_flag 
 _atom_site_refinement_flags_posn 
 _atom_site_refinement_flags_adp 
 _atom_site_refinement_flags_occupancy 
 _atom_site_disorder_assembly 
 _atom_site_disorder_group 
C1 C 0.37337(7) 0.51467(14) 0.19092(12) 0.0361(3) Uani 1 1 d . . . . . 
C2 C 0.43922(7) 0.54626(14) 0.26943(12) 0.0380(3) Uani 1 1 d . . . . . 
C3 C 0.47288(8) 0.45303(17) 0.35972(13) 0.0461(4) Uani 1 1 d . . . . . 
H3 H 0.5175 0.4716 0.4100 0.055 Uiso 1 1 calc R U . . . 
C4 C 0.44225(9) 0.33402(17) 0.37703(14) 0.0507(4) Uani 1 1 d . . . . . 
H4 H 0.4664 0.2729 0.4386 0.061 Uiso 1 1 calc R U . . . 
C5 C 0.37627(8) 0.30309(15) 0.30483(14) 0.0451(4) Uani 1 1 d . . . . . 
C6 C 0.34136(7) 0.39347(14) 0.20996(12) 0.0376(3) Uani 1 1 d . . . . . 
C7 C 0.34133(11) 0.18373(18) 0.32206(16) 0.0595(5) Uani 1 1 d . . . . . 
H7 H 0.3639 0.1217 0.3837 0.071 Uiso 1 1 calc R U . . . 
C8 C 0.27716(11) 0.15894(19) 0.25208(18) 0.0632(5) Uani 1 1 d . . . . . 
H8 H 0.2559 0.0803 0.2664 0.076 Uiso 1 1 calc R U . . . 
C9 C 0.24028(9) 0.24827(17) 0.15673(16) 0.0512(4) Uani 1 1 d . . . . . 
C10 C 0.27351(7) 0.36448(15) 0.13445(13) 0.0412(3) Uani 1 1 d . . . . . 
C11 C 0.17284(10) 0.2259(2) 0.0836(2) 0.0637(5) Uani 1 1 d . . . . . 
H11 H 0.1502 0.1497 0.0979 0.076 Uiso 1 1 calc R U . . . 
C12 C 0.13931(9) 0.3135(2) -0.0084(2) 0.0651(5) Uani 1 1 d . . . . . 
H12 H 0.0940 0.2974 -0.0558 0.078 Uiso 1 1 calc R U . . . 
C13 C 0.17160(8) 0.42491(19) -0.03155(16) 0.0557(4) Uani 1 1 d . . . . . 
H13 H 0.1482 0.4834 -0.0953 0.067 Uiso 1 1 calc R U . . . 
C14 C 0.23864(7) 0.45225(16) 0.03830(14) 0.0445(4) Uani 1 1 d . . . . . 
C15 C 0.27371(8) 0.56710(15) 0.01722(14) 0.0467(4) Uani 1 1 d . . . . . 
H15 H 0.2520 0.6227 -0.0490 0.056 Uiso 1 1 calc R U . . . 
C16 C 0.33704(7) 0.59783(15) 0.08971(13) 0.0419(3) Uani 1 1 d . . . . . 
H16 H 0.3581 0.6757 0.0737 0.050 Uiso 1 1 calc R U . . . 
C17 C 0.47157(7) 0.68104(15) 0.25943(12) 0.0394(3) Uani 1 1 d . . . . . 
C18 C 0.44499(8) 0.81135(16) 0.27145(15) 0.0498(4) Uani 1 1 d . . . . . 
H18 H 0.4075 0.8121 0.2863 0.060 Uiso 1 1 calc R U . . . 
C19 C 0.47284(8) 0.93901(17) 0.26192(16) 0.0555(5) Uani 1 1 d . . . . . 
H19 H 0.4548 1.0256 0.2716 0.067 Uiso 1 1 calc R U . . . 
  
loop_ 
 _atom_site_aniso_label 
 _atom_site_aniso_U_11 
 _atom_site_aniso_U_22 
 _atom_site_aniso_U_33 
 _atom_site_aniso_U_23 
 _atom_site_aniso_U_13 
 _atom_site_aniso_U_12 
C1 0.0408(7) 0.0290(6) 0.0430(7) -0.0010(5) 0.0225(6) 0.0023(5) 
C2 0.0408(7) 0.0345(7) 0.0423(8) -0.0005(5) 0.0215(6) 0.0013(6) 
C3 0.0462(8) 0.0474(8) 0.0436(8) 0.0021(6) 0.0185(7) 0.0036(7) 
C4 0.0651(10) 0.0459(9) 0.0434(8) 0.0111(7) 0.0259(8) 0.0071(7) 
C5 0.0623(10) 0.0369(7) 0.0469(8) 0.0028(6) 0.0338(8) 0.0002(7) 
C6 0.0464(8) 0.0307(7) 0.0451(8) -0.0030(5) 0.0285(7) 0.0000(5) 
C7 0.0872(13) 0.0460(9) 0.0602(11) 0.0090(8) 0.0459(10) -0.0050(9) 
C8 0.0868(14) 0.0510(10) 0.0732(12) -0.0042(9) 0.0548(11) -0.0219(9) 
C9 0.0613(10) 0.0444(8) 0.0655(10) -0.0148(8) 0.0441(9) -0.0128(7) 
C10 0.0472(8) 0.0337(7) 0.0538(9) -0.0116(6) 0.0322(7) -0.0037(6) 
C11 0.0634(11) 0.0602(11) 0.0899(14) -0.0284(10) 0.0542(11) -0.0240(9) 
C12 0.0472(9) 0.0685(12) 0.0867(14) -0.0301(11) 0.0357(10) -0.0123(9) 
C13 0.0433(9) 0.0536(10) 0.0668(11) -0.0179(8) 0.0208(8) -0.0001(7) 
C14 0.0432(8) 0.0373(7) 0.0544(9) -0.0125(6) 0.0226(7) 0.0006(6) 
C15 0.0490(9) 0.0327(7) 0.0511(9) -0.0012(6) 0.0149(7) 0.0040(6) 
C16 0.0459(8) 0.0290(7) 0.0497(8) 0.0020(6) 0.0199(7) -0.0002(6) 
C17 0.0373(7) 0.0347(7) 0.0427(8) -0.0001(6) 0.0142(6) 0.0004(6) 
C18 0.0418(8) 0.0412(8) 0.0645(10) -0.0051(7) 0.0215(7) 0.0028(6) 
C19 0.0449(8) 0.0343(8) 0.0736(12) -0.0049(7) 0.0130(8) 0.0042(6) 
  
_geom_special_details 
; 
 All esds (except the esd in the dihedral angle between two l.s. planes) 
 are estimated using the full covariance matrix.  The cell esds are taken 
 into account individually in the estimation of esds in distances, angles 
 and torsion angles; correlations between esds in cell parameters are only 
 used when they are defined by crystal symmetry.  An approximate (isotropic) 
 treatment of cell esds is used for estimating esds involving l.s. planes. 
; 
  
loop_ 
 _geom_bond_atom_site_label_1 
 _geom_bond_atom_site_label_2 
 _geom_bond_distance 
 _geom_bond_site_symmetry_2 
 _geom_bond_publ_flag 
C1 C2 1.4094(19) . ? 
C1 C6 1.4225(19) . ? 
C1 C16 1.438(2) . ? 
C2 C3 1.393(2) . ? 
C2 C17 1.4914(19) . ? 
C3 C4 1.380(2) . ? 
C3 H3 0.9400 . ? 
C4 C5 1.391(2) . ? 
C4 H4 0.9400 . ? 
C5 C6 1.418(2) . ? 
C5 C7 1.439(2) . ? 
C6 C10 1.428(2) . ? 
C7 C8 1.342(3) . ? 
C7 H7 0.9400 . ? 
C8 C9 1.424(3) . ? 
C8 H8 0.9400 . ? 
C9 C11 1.404(3) . ? 
C9 C10 1.419(2) . ? 
C10 C14 1.414(2) . ? 
C11 C12 1.373(3) . ? 
C11 H11 0.9400 . ? 
C12 C13 1.377(3) . ? 
C12 H12 0.9400 . ? 
C13 C14 1.396(2) . ? 
C13 H13 0.9400 . ? 
C14 C15 1.429(2) . ? 
C15 C16 1.346(2) . ? 
C15 H15 0.9400 . ? 
C16 H16 0.9400 . ? 
C17 C17 1.396(3) 2_655 ? 
C17 C18 1.399(2) . ? 
C18 C19 1.381(2) . ? 
C18 H18 0.9400 . ? 
C19 C19 1.378(4) 2_655 ? 
C19 H19 0.9400 . ? 
  
loop_ 
 _geom_angle_atom_site_label_1 
 _geom_angle_atom_site_label_2 
 _geom_angle_atom_site_label_3 
 _geom_angle 
 _geom_angle_site_symmetry_1 
 _geom_angle_site_symmetry_3 
 _geom_angle_publ_flag 
C2 C1 C6 119.25(13) . . ? 
C2 C1 C16 122.87(13) . . ? 
C6 C1 C16 117.87(13) . . ? 
C3 C2 C1 119.18(13) . . ? 
C3 C2 C17 120.17(13) . . ? 
C1 C2 C17 120.59(12) . . ? 
C4 C3 C2 121.50(15) . . ? 
C4 C3 H3 119.3 . . ? 
C2 C3 H3 119.3 . . ? 
C3 C4 C5 121.02(15) . . ? 
C3 C4 H4 119.5 . . ? 
C5 C4 H4 119.5 . . ? 
C4 C5 C6 118.76(14) . . ? 
C4 C5 C7 123.10(15) . . ? 
C6 C5 C7 118.13(15) . . ? 
C5 C6 C1 120.16(13) . . ? 
C5 C6 C10 120.00(13) . . ? 
C1 C6 C10 119.83(13) . . ? 
C8 C7 C5 121.49(17) . . ? 
C8 C7 H7 119.3 . . ? 
C5 C7 H7 119.3 . . ? 
C7 C8 C9 121.97(16) . . ? 
C7 C8 H8 119.0 . . ? 
C9 C8 H8 119.0 . . ? 
C11 C9 C10 118.72(18) . . ? 
C11 C9 C8 122.96(16) . . ? 
C10 C9 C8 118.32(16) . . ? 
C14 C10 C9 119.52(15) . . ? 
C14 C10 C6 120.46(13) . . ? 
C9 C10 C6 120.01(15) . . ? 
C12 C11 C9 121.11(17) . . ? 
C12 C11 H11 119.4 . . ? 
C9 C11 H11 119.4 . . ? 
C11 C12 C13 120.43(18) . . ? 
C11 C12 H12 119.8 . . ? 
C13 C12 H12 119.8 . . ? 
C12 C13 C14 120.93(19) . . ? 
C12 C13 H13 119.5 . . ? 
C14 C13 H13 119.5 . . ? 
C13 C14 C10 119.27(15) . . ? 
C13 C14 C15 122.52(16) . . ? 
C10 C14 C15 118.20(14) . . ? 
C16 C15 C14 121.70(15) . . ? 
C16 C15 H15 119.1 . . ? 
C14 C15 H15 119.1 . . ? 
C15 C16 C1 121.71(14) . . ? 
C15 C16 H16 119.1 . . ? 
C1 C16 H16 119.1 . . ? 
C17 C17 C18 118.93(9) 2_655 . ? 
C17 C17 C2 121.93(7) 2_655 . ? 
C18 C17 C2 119.13(13) . . ? 
C19 C18 C17 121.26(15) . . ? 
C19 C18 H18 119.4 . . ? 
C17 C18 H18 119.4 . . ? 
C19 C19 C18 119.76(10) 2_655 . ? 
C19 C19 H19 120.1 2_655 . ? 
C18 C19 H19 120.1 . . ? 
  
loop_ 
 _geom_torsion_atom_site_label_1 
 _geom_torsion_atom_site_label_2 
 _geom_torsion_atom_site_label_3 
 _geom_torsion_atom_site_label_4 
 _geom_torsion 
 _geom_torsion_site_symmetry_1 
 _geom_torsion_site_symmetry_2 
 _geom_torsion_site_symmetry_3 
 _geom_torsion_site_symmetry_4 
 _geom_torsion_publ_flag 
C6 C1 C2 C3 4.1(2) . . . . ? 
C16 C1 C2 C3 -174.22(13) . . . . ? 
C6 C1 C2 C17 -173.05(12) . . . . ? 
C16 C1 C2 C17 8.6(2) . . . . ? 
C1 C2 C3 C4 -3.0(2) . . . . ? 
C17 C2 C3 C4 174.17(14) . . . . ? 
C2 C3 C4 C5 -0.3(2) . . . . ? 
C3 C4 C5 C6 2.3(2) . . . . ? 
C3 C4 C5 C7 -177.33(15) . . . . ? 
C4 C5 C6 C1 -1.1(2) . . . . ? 
C7 C5 C6 C1 178.56(13) . . . . ? 
C4 C5 C6 C10 -179.89(13) . . . . ? 
C7 C5 C6 C10 -0.2(2) . . . . ? 
C2 C1 C6 C5 -2.1(2) . . . . ? 
C16 C1 C6 C5 176.31(13) . . . . ? 
C2 C1 C6 C10 176.69(12) . . . . ? 
C16 C1 C6 C10 -4.88(19) . . . . ? 
C4 C5 C7 C8 178.47(17) . . . . ? 
C6 C5 C7 C8 -1.2(2) . . . . ? 
C5 C7 C8 C9 0.5(3) . . . . ? 
C7 C8 C9 C11 -178.80(17) . . . . ? 
C7 C8 C9 C10 1.6(3) . . . . ? 
C11 C9 C10 C14 -1.6(2) . . . . ? 
C8 C9 C10 C14 178.05(14) . . . . ? 
C11 C9 C10 C6 177.42(13) . . . . ? 
C8 C9 C10 C6 -3.0(2) . . . . ? 
C5 C6 C10 C14 -178.72(13) . . . . ? 
C1 C6 C10 C14 2.5(2) . . . . ? 
C5 C6 C10 C9 2.3(2) . . . . ? 
C1 C6 C10 C9 -176.49(13) . . . . ? 
C10 C9 C11 C12 0.5(2) . . . . ? 
C8 C9 C11 C12 -179.11(17) . . . . ? 
C9 C11 C12 C13 0.7(3) . . . . ? 
C11 C12 C13 C14 -0.7(3) . . . . ? 
C12 C13 C14 C10 -0.4(2) . . . . ? 
C12 C13 C14 C15 -179.73(15) . . . . ? 
C9 C10 C14 C13 1.5(2) . . . . ? 
C6 C10 C14 C13 -177.46(13) . . . . ? 
C9 C10 C14 C15 -179.10(13) . . . . ? 
C6 C10 C14 C15 1.9(2) . . . . ? 
C13 C14 C15 C16 175.41(15) . . . . ? 
C10 C14 C15 C16 -4.0(2) . . . . ? 
C14 C15 C16 C1 1.5(2) . . . . ? 
C2 C1 C16 C15 -178.65(14) . . . . ? 
C6 C1 C16 C15 3.0(2) . . . . ? 
C3 C2 C17 C17 64.4(2) . . . 2_655 ? 
C1 C2 C17 C17 -118.42(19) . . . 2_655 ? 
C3 C2 C17 C18 -114.31(17) . . . . ? 
C1 C2 C17 C18 62.83(19) . . . . ? 
C17 C17 C18 C19 1.8(3) 2_655 . . . ? 
C2 C17 C18 C19 -179.44(16) . . . . ? 
C17 C18 C19 C19 1.2(3) . . . 2_655 ? 
  
_refine_diff_density_max    0.169 
_refine_diff_density_min   -0.187 
_refine_diff_density_rms    0.041 
  
_shelx_res_file 
; 
  
    antipyren.res created by SHELXL-2014/7 
  
TITL antipyren in C2/c 
CELL  0.71073  22.3654   9.3901  12.9994   90.000  115.885   90.000 
ZERR     4.00   0.0021   0.0007   0.0013    0.000    0.003    0.000 
LATT 7 
SYMM  - X,   Y, 1/2 - Z 
SFAC C  H 
UNIT 152 88 
MERG 2 
OMIT -3 1 3 
OMIT -2 0 2 
OMIT -3 1 1 
OMIT -9 3 9 
OMIT 1 1 0 
OMIT -6 0 6 
L.S. 4 
ACTA 
BOND $H 
FMAP 2 
PLAN 20 
SIZE  0.120   0.240   0.320 
CONF 
TEMP   -50.00 
WGHT    0.048700    1.622000 
FVAR       0.18795 
MOLE 1 
C1    1    0.373367    0.514670    0.190925    11.00000    0.04077    0.02896 = 
         0.04298   -0.00096    0.02250    0.00229 
C2    1    0.439221    0.546259    0.269429    11.00000    0.04079    0.03450 = 
         0.04232   -0.00049    0.02152    0.00129 
C3    1    0.472881    0.453034    0.359717    11.00000    0.04615    0.04743 = 
         0.04357    0.00212    0.01850    0.00357 
AFIX  43 
H3    2    0.517485    0.471613    0.410013    11.00000   -1.20000 
AFIX   0 
C4    1    0.442250    0.334015    0.377027    11.00000    0.06512    0.04590 = 
         0.04342    0.01112    0.02591    0.00711 
AFIX  43 
H4    2    0.466357    0.272891    0.438574    11.00000   -1.20000 
AFIX   0 
C5    1    0.376268    0.303089    0.304832    11.00000    0.06225    0.03690 = 
         0.04690    0.00277    0.03378    0.00021 
C6    1    0.341361    0.393471    0.209959    11.00000    0.04636    0.03066 = 
         0.04514   -0.00297    0.02854    0.00003 
C7    1    0.341326    0.183728    0.322059    11.00000    0.08722    0.04603 = 
         0.06019    0.00897    0.04592   -0.00502 
AFIX  43 
H7    2    0.363948    0.121703    0.383720    11.00000   -1.20000 
AFIX   0 
C8    1    0.277162    0.158941    0.252081    11.00000    0.08677    0.05102 = 
         0.07319   -0.00425    0.05479   -0.02194 
AFIX  43 
H8    2    0.255934    0.080255    0.266444    11.00000   -1.20000 
AFIX   0 
C9    1    0.240277    0.248267    0.156727    11.00000    0.06130    0.04441 = 
         0.06553   -0.01475    0.04414   -0.01285 
C10   1    0.273508    0.364478    0.134454    11.00000    0.04721    0.03368 = 
         0.05377   -0.01159    0.03216   -0.00365 
C11   1    0.172836    0.225920    0.083646    11.00000    0.06340    0.06021 = 
         0.08995   -0.02842    0.05424   -0.02401 
AFIX  43 
H11   2    0.150242    0.149716    0.097912    11.00000   -1.20000 
AFIX   0 
C12   1    0.139311    0.313530   -0.008350    11.00000    0.04720    0.06852 = 
         0.08667   -0.03011    0.03567   -0.01234 
AFIX  43 
H12   2    0.094032    0.297360   -0.055787    11.00000   -1.20000 
AFIX   0 
C13   1    0.171597    0.424909   -0.031554    11.00000    0.04328    0.05362 = 
         0.06677   -0.01794    0.02076   -0.00009 
AFIX  43 
H13   2    0.148173    0.483363   -0.095315    11.00000   -1.20000 
AFIX   0 
C14   1    0.238643    0.452245    0.038300    11.00000    0.04320    0.03728 = 
         0.05441   -0.01246    0.02257    0.00064 
C15   1    0.273711    0.567103    0.017222    11.00000    0.04896    0.03269 = 
         0.05109   -0.00124    0.01491    0.00397 
AFIX  43 
H15   2    0.251998    0.622657   -0.048977    11.00000   -1.20000 
AFIX   0 
C16   1    0.337041    0.597826    0.089707    11.00000    0.04590    0.02901 = 
         0.04971    0.00199    0.01988   -0.00017 
AFIX  43 
H16   2    0.358065    0.675664    0.073742    11.00000   -1.20000 
AFIX   0 
C17   1    0.471566    0.681041    0.259430    11.00000    0.03727    0.03472 = 
         0.04274   -0.00011    0.01417    0.00036 
C18   1    0.444993    0.811352    0.271452    11.00000    0.04180    0.04123 = 
         0.06454   -0.00512    0.02154    0.00277 
AFIX  43 
H18   2    0.407458    0.812070    0.286305    11.00000   -1.20000 
AFIX   0 
C19   1    0.472845    0.939006    0.261918    11.00000    0.04491    0.03432 = 
         0.07356   -0.00493    0.01303    0.00419 
AFIX  43 
H19   2    0.454829    1.025572    0.271649    11.00000   -1.20000 
AFIX   0 
HKLF    4 
  
REM  antipyren in C2/c 
REM R1 =  0.0478 for    2214 Fo > 4sig(Fo)  and  0.0727 for all    3076 data 
REM    172 parameters refined using      0 restraints 
  
END 
  
WGHT      0.0487      1.6220 
  
REM Highest difference peak  0.169,  deepest hole -0.187,  1-sigma level  0.041 
Q1    1   0.4506  0.7447  0.2234  11.00000  0.05    0.17 
Q2    1   0.2503  0.3110  0.1454  11.00000  0.05    0.15 
Q3    1   0.3583  0.3598  0.2634  11.00000  0.05    0.15 
Q4    1   0.1680  0.1146  0.1280  11.00000  0.05    0.15 
Q5    1   0.4608  0.3799  0.3582  11.00000  0.05    0.14 
Q6    1   0.2676  0.2071  0.1960  11.00000  0.05    0.14 
Q7    1   0.5091  0.9255  0.2787  11.00000  0.05    0.13 
Q8    1   0.4565  1.0202  0.3231  11.00000  0.05    0.13 
Q9    1   0.5000  0.6774  0.2500  10.50000  0.05    0.13 
Q10   1   0.4575  0.6215  0.2771  11.00000  0.05    0.13 
Q11   1   0.3512  0.4765  0.2217  11.00000  0.05    0.13 
Q12   1   0.2813  0.6322 -0.0713  11.00000  0.05    0.13 
Q13   1   0.3783  0.6401  0.0565  11.00000  0.05    0.13 
Q14   1   0.2504  0.4306  0.0986  11.00000  0.05    0.13 
Q15   1   0.4475  0.5255  0.3325  11.00000  0.05    0.12 
Q16   1   0.1305 -0.0136  0.0768  11.00000  0.05    0.12 
Q17   1   0.1500  0.4897 -0.1818  11.00000  0.05    0.12 
Q18   1   0.1414  0.5632 -0.1376  11.00000  0.05    0.12 
Q19   1   0.3188  0.1333  0.2502  11.00000  0.05    0.12 
Q20   1   0.3006  0.3960  0.1858  11.00000  0.05    0.12 
; 
_shelx_res_checksum   99307 
  
_shelx_hkl_file 
; 
  -4   0   0   87.21    2.95 
  -4   0   0   84.07    2.69 
   4   0   0   83.46    2.71 
   4   0   0   86.17    2.99 
   4   0   0   79.53    3.09 
   4   0   0   83.21    2.68 
  -4   0   0   83.79    2.72 
   6   0   0   77.17    2.57 
   6   0   0   78.53    2.96 
  -6   0   0   78.57    2.59 
   6   0   0   80.57    2.62 
  -6   0   0   76.57    2.90 
  -6   0   0   76.13    3.02 
  -6   0   0   78.91    2.63 
  -8   0   0   54.88    2.17 
  -8   0   0   59.14    2.45 
   8   0   0   58.89    2.78 
   8   0   0   61.92    2.57 
   8   0   0   60.32    2.09 
  -8   0   0   59.18    2.65 
  -8   0   0   55.58    2.24 
  10   0   0  971.77   30.77 
  10   0   0 1000.00   31.19 
 -10   0   0  972.20   30.60 
 -10   0   0  972.29   30.78 
  12   0   0    0.55    0.21 
 -12   0   0    0.42    0.19 
 -12   0   0   -0.33    0.36 
  12   0   0    0.48    0.55 
  12   0   0    0.41    0.62 
 -12   0   0    0.46    0.24 
 -12   0   0    1.11    0.52 
 -14   0   0   11.30    0.85 
 -14   0   0   11.28    1.26 
  14   0   0   11.58    1.70 
 -14   0   0   10.59    0.75 
 -14   0   0   11.46    1.14 
  14   0   0   11.96    0.79 
 -16   0   0   13.21    1.42 
 -16   0   0   11.30    0.85 
 -16   0   0   12.36    1.33 
 -16   0   0   12.01    0.92 
  16   0   0   13.82    1.54 
  16   0   0   11.72    1.83 
  16   0   0   11.43    0.83 
 -18   0   0   13.22    1.36 
  18   0   0   13.36    2.07 
 -18   0   0   13.87    1.07 
 -18   0   0   14.91    1.03 
  18   0   0   15.72    1.01 
  18   0   0   14.15    1.64 
 -20   0   0   33.00    1.77 
  20   0   0   38.08    2.76 
 -20   0   0   33.08    1.88 
  20   0   0   34.32    1.75 
  20   0   0   35.23    3.11 
 -20   0   0   35.16    2.30 
 -22   0   0    2.15    0.59 
  22   0   0    2.49    0.56 
 -22   0   0    2.06    0.80 
 -22   0   0    1.02    0.41 
  22   0   0    2.50    1.45 
 -24   0   0    1.56    0.55 
 -24   0   0    1.66    0.80 
  24   0   0    1.26    1.16 
 -24   0   0    1.98    0.56 
  24   0   0    0.25    1.48 
 -26   0   0    2.05    1.15 
  26   0   0    0.28    0.65 
  26   0   0    2.00    1.91 
 -26   0   0    2.26    0.67 
 -26   0   0    2.32    1.51 
   1  -1   0  136.08    4.28 
   3  -1   0    4.95    0.29 
   3  -1   0    3.95    0.32 
  -3  -1   0    5.17    0.35 
  -3  -1   0    5.41    0.72 
  -3  -1   0    4.82    0.77 
  -3  -1   0    4.97    0.27 
  -3  -1   0    5.07    0.30 
   3  -1   0    4.86    0.49 
   3   1   0    4.62    0.69 
   3   1   0    3.63    0.72 
  -3   1   0    4.24    0.44 
  -3   1   0    5.22    0.23 
   3   1   0    5.44    0.35 
  -3   1   0    5.00    0.31 
   3   1   0    5.18    0.29 
   3   1   0    4.70    0.25 
  -5  -1   0    4.53    0.86 
   5  -1   0    3.93    0.46 
  -5  -1   0    3.40    0.29 
   5  -1   0    3.62    0.29 
  -5  -1   0    4.13    0.30 
  -5  -1   0    3.32    0.45 
   5  -1   0    4.54    0.63 
   5  -1   0    3.43    0.32 
   5   1   0    3.23    0.71 
  -5   1   0    3.34    0.49 
  -5   1   0    3.96    0.25 
   5   1   0    3.76    0.27 
  -5   1   0    4.11    0.32 
   5   1   0    3.74    0.84 
   5   1   0    4.20    0.30 
   5   1   0    3.44    0.28 
   7  -1   0    0.17    0.29 
   7  -1   0    0.43    0.16 
  -7  -1   0   -0.07    0.39 
  -7  -1   0    0.20    0.13 
   7  -1   0    0.68    0.38 
  -7  -1   0    0.68    0.32 
   7  -1   0    0.61    0.17 
  -7  -1   0    0.31    0.15 
  -7   1   0    0.67    0.16 
   7   1   0    1.00    0.53 
   7   1   0    0.34    0.32 
   7   1   0    0.21    0.14 
  -7   1   0    0.41    0.30 
   7   1   0    0.09    0.10 
  -7   1   0    0.37    0.16 
   9  -1   0    0.30    0.46 
  -9  -1   0    0.03    0.32 
   9  -1   0    0.31    0.18 
  -9  -1   0    0.65    0.55 
   9  -1   0    0.18    0.18 
  -9  -1   0    0.06    0.14 
   9  -1   0    0.07    0.40 
  -9  -1   0    0.12    0.17 
  -9   1   0   -0.09    0.38 
   9   1   0    0.09    0.42 
   9   1   0    0.05    0.17 
   9   1   0   -0.03    0.14 
   9   1   0    0.80    0.60 
  -9   1   0   -0.03    0.22 
 -11  -1   0   38.24    1.61 
  11  -1   0   38.62    2.17 
  11  -1   0   36.84    1.47 
  11  -1   0   36.53    2.20 
  11  -1   0   36.85    1.57 
 -11  -1   0   39.87    2.00 
 -11  -1   0   35.56    2.32 
 -11  -1   0   37.18    1.58 
 -11   1   0   39.72    2.02 
 -11   1   0   40.13    1.54 
 -11   1   0   38.50    1.66 
  11   1   0   37.37    2.53 
  11   1   0   38.51    2.10 
  11   1   0   39.16    1.56 
 -13  -1   0    0.96    0.65 
  13  -1   0    0.39    0.21 
  13  -1   0    0.57    0.62 
 -13  -1   0    0.59    0.26 
 -13  -1   0    0.96    0.33 
 -13  -1   0    0.63    0.49 
  13  -1   0    0.70    0.24 
  13  -1   0    1.07    0.61 
  13   1   0    0.59    0.24 
 -13   1   0    0.83    0.50 
 -13   1   0    0.55    0.28 
 -13   1   0    0.66    0.24 
  13   1   0    0.37    0.69 
  13   1   0    0.63    0.51 
 -15  -1   0    1.35    0.34 
  15  -1   0    2.10    0.89 
  15  -1   0    1.81    0.33 
  15  -1   0    1.52    0.78 
 -15  -1   0    1.28    0.38 
 -15  -1   0    1.73    0.70 
  15  -1   0    1.31    0.35 
  15   1   0    1.29    0.80 
  15   1   0    1.31    0.67 
  15   1   0    1.35    0.35 
 -15   1   0    1.58    0.65 
 -15   1   0    1.59    0.44 
 -15   1   0    1.31    0.34 
 -17  -1   0    1.39    0.72 
  17  -1   0    1.99    0.97 
 -17  -1   0    1.19    0.38 
 -17  -1   0    1.32    0.69 
  17  -1   0    0.98    0.36 
  17  -1   0    1.00    0.79 
 -17  -1   0    1.62    0.45 
 -17   1   0    1.73    0.74 
  17   1   0    1.55    0.75 
  17   1   0    0.37    0.78 
 -17   1   0    1.84    0.48 
  17   1   0    1.32    0.47 
 -17   1   0    1.13    0.36 
 -19  -1   0    0.88    0.85 
 -19  -1   0    1.09    0.68 
 -19  -1   0    0.89    0.38 
  19  -1   0    1.99    0.97 
 -19  -1   0    1.00    0.40 
  19  -1   0    2.31    1.17 
  19  -1   0    0.88    0.40 
 -19   1   0    0.54    0.40 
 -19   1   0    1.11    0.35 
  19   1   0    1.18    0.39 
 -19   1   0    0.76    0.58 
  19   1   0    0.72    0.84 
  19   1   0   -0.01    0.32 
  19   1   0    0.77    1.37 
  21  -1   0    5.63    1.36 
 -21  -1   0    7.49    0.92 
  21  -1   0    7.18    0.75 
 -21  -1   0    7.76    0.85 
 -21  -1   0    7.91    1.31 
  21  -1   0    8.09    1.77 
 -21   1   0    6.00    0.79 
  21   1   0    7.94    0.76 
  21   1   0    4.96    1.59 
 -21   1   0    8.01    0.90 
  21   1   0    5.24    1.85 
 -21   1   0    9.04    1.45 
 -23  -1   0   -0.09    0.30 
  23  -1   0   -0.10    0.29 
  23  -1   0    1.71    0.92 
 -23  -1   0   -0.24    0.57 
 -23  -1   0    0.03    0.43 
 -23   1   0    0.35    0.64 
  23   1   0   -0.42    0.28 
 -23   1   0    0.59    0.44 
  23   1   0    0.81    0.99 
 -23   1   0    0.95    0.42 
  23   1   0    0.17    1.54 
  23   1   0   -0.43    0.48 
  25  -1   0   -0.79    0.58 
 -25  -1   0   -0.08    0.41 
 -25  -1   0    0.46    0.47 
  25  -1   0    0.30    0.89 
 -25  -1   0    0.48    0.60 
  25  -1   0    0.36    0.38 
 -25   1   0   -1.08    0.67 
  25   1   0   -0.29    0.30 
 -25   1   0    0.27    0.36 
  25   1   0    0.17    0.54 
 -25   1   0   -0.41    0.48 
   0  -2   0   10.37    0.54 
   0  -2   0    9.07    0.67 
   0  -2   0   10.08    0.43 
   0  -2   0    9.70    0.37 
   0  -2   0    9.89    0.65 
   0  -2   0    9.61    0.58 
   0  -2   0   10.42    0.39 
   0   2   0    9.73    0.39 
   0   2   0    9.97    0.60 
   0   2   0    9.55    0.38 
   0   2   0   10.05    0.62 
   0   2   0    9.15    0.36 
   0   2   0    8.54    0.65 
   0   2   0    9.02    0.57 
   2  -2   0   36.10    1.38 
  -2  -2   0   35.69    1.19 
   2  -2   0   34.20    1.35 
  -2  -2   0   33.19    1.33 
  -2  -2   0   33.42    1.84 
  -2  -2   0   31.30    1.69 
  -2  -2   0   35.81    1.41 
  -2  -2   0   33.85    1.12 
   2  -2   0   34.07    1.19 
  -2  -2   0   34.88    1.21 
   2  -2   0   33.78    1.41 
   2  -2   0   35.94    1.31 
  -2   2   0   34.16    1.34 
   2   2   0   35.06    1.14 
   2   2   0   37.22    1.68 
  -2   2   0   34.83    1.30 
  -2   2   0   33.98    1.39 
  -2   2   0   35.53    1.20 
   2   2   0   33.88    1.10 
   2   2   0   34.46    1.20 
  -2   2   0   34.28    1.37 
   2   2   0   34.71    1.38 
  -4  -2   0   78.83    2.77 
   4  -2   0   78.46    2.80 
  -4  -2   0   74.89    3.36 
   4  -2   0   81.77    2.94 
  -4  -2   0   80.33    2.74 
  -4  -2   0   77.10    2.65 
  -4  -2   0   81.47    3.43 
   4  -2   0   79.69    2.64 
  -4  -2   0   80.12    2.58 
   4   2   0   81.90    2.64 
  -4   2   0   81.07    2.86 
  -4   2   0   78.89    2.65 
   4   2   0   80.93    2.55 
   4   2   0   83.52    3.42 
  -4   2   0   83.86    2.68 
  -4   2   0   80.69    2.79 
   4   2   0   80.19    2.72 
   4   2   0   76.80    3.27 
   4   2   0   82.21    2.75 
  -4   2   0   79.81    2.50 
  -6  -2   0    0.61    0.58 
  -6  -2   0    1.03    0.19 
   6  -2   0    1.12    0.42 
  -6  -2   0    0.90    0.24 
  -6  -2   0    0.60    0.14 
  -6  -2   0    0.87    0.50 
   6  -2   0    1.36    0.29 
  -6  -2   0    1.13    0.37 
   6  -2   0    1.09    0.21 
   6   2   0    1.51    0.62 
   6   2   0    0.54    0.14 
   6   2   0    0.76    0.93 
   6   2   0    1.42    0.19 
  -6   2   0    0.94    0.33 
  -6   2   0    1.11    0.14 
   6   2   0    0.63    0.24 
   6   2   0    1.06    0.23 
  -6   2   0    0.96    0.22 
   8  -2   0    3.32    0.44 
   8  -2   0    2.75    0.49 
  -8  -2   0    3.47    0.95 
  -8  -2   0    4.79    0.65 
   8  -2   0    4.12    0.82 
   8  -2   0    3.36    0.35 
  -8  -2   0    3.73    0.36 
  -8  -2   0    3.59    0.38 
   8   2   0    4.35    0.38 
  -8   2   0    4.16    0.31 
  -8   2   0    4.53    0.68 
   8   2   0    3.18    0.99 
   8   2   0    3.97    0.33 
  -8   2   0    4.09    0.41 
   8   2   0    3.69    0.35 
   8   2   0    3.35    0.86 
 -10  -2   0    3.35    0.39 
 -10  -2   0    2.59    0.56 
  10  -2   0    2.77    0.39 
  10  -2   0    2.91    0.64 
 -10  -2   0    4.02    1.02 
 -10  -2   0    1.98    0.30 
  10  -2   0    4.13    0.57 
  10  -2   0    3.88    0.83 
 -10   2   0    4.11    0.53 
 -10   2   0    2.88    0.63 
  10   2   0    2.28    1.08 
  10   2   0    4.28    1.08 
  10   2   0    3.05    0.31 
  10   2   0    3.16    0.33 
  12  -2   0    0.28    0.23 
  12  -2   0    0.59    0.43 
  12  -2   0    0.09    0.50 
 -12  -2   0   -0.03    0.54 
  12  -2   0    0.27    0.23 
 -12  -2   0    0.50    0.27 
 -12  -2   0    0.24    0.25 
 -12  -2   0    0.41    0.39 
  12   2   0    0.47    0.20 
  12   2   0    0.82    0.54 
 -12   2   0    0.64    0.44 
  12   2   0   -0.16    0.60 
  12   2   0   -0.76    0.66 
 -12   2   0    0.29    0.27 
 -12   2   0    0.16    0.16 
 -14  -2   0    1.50    0.63 
 -14  -2   0    0.68    0.28 
  14  -2   0    0.56    0.59 
  14  -2   0    0.42    0.27 
  14  -2   0    0.35    0.60 
  14  -2   0    0.92    0.31 
 -14  -2   0    1.58    0.87 
 -14  -2   0    0.51    0.29 
  14   2   0    1.48    0.68 
 -14   2   0    0.57    0.31 
  14   2   0   -0.56    0.88 
  14   2   0    1.08    0.88 
 -14   2   0    0.69    0.25 
  14   2   0    0.80    0.27 
 -14   2   0    0.36    0.47 
  16  -2   0    1.97    0.93 
 -16  -2   0    0.49    0.30 
  16  -2   0    0.23    0.24 
  16  -2   0    1.25    0.39 
 -16  -2   0    1.42    0.54 
  16  -2   0    1.31    0.72 
 -16  -2   0    1.36    0.77 
 -16  -2   0    1.02    0.34 
  16   2   0    1.07    0.70 
  16   2   0    0.42    0.91 
  16   2   0   -0.11    1.10 
 -16   2   0    0.81    0.39 
 -16   2   0    2.06    0.72 
 -16   2   0    0.80    0.31 
 -18  -2   0    0.59    0.70 
 -18  -2   0    0.69    0.38 
 -18  -2   0    0.35    0.27 
  18  -2   0   -0.25    0.66 
  18  -2   0    0.22    0.72 
  18  -2   0    0.18    0.34 
 -18  -2   0    0.15    0.57 
 -18   2   0    0.57    0.36 
 -18   2   0    0.43    0.54 
  18   2   0    0.29    0.25 
 -18   2   0    0.22    0.26 
  18   2   0    0.07    0.87 
  18   2   0   -0.05    1.05 
  18   2   0    0.07    0.33 
 -20  -2   0    6.12    0.88 
 -20  -2   0    5.31    1.27 
  20  -2   0    5.52    1.32 
  20  -2   0    7.83    1.60 
  20  -2   0    5.93    0.71 
 -20  -2   0    6.69    1.18 
 -20  -2   0    5.12    0.82 
 -20   2   0    5.75    1.13 
 -20   2   0    6.07    0.70 
 -20   2   0    5.75    0.90 
  20   2   0    5.11    0.63 
  20   2   0    7.97    1.92 
  20   2   0    6.84    2.14 
  22  -2   0    1.58    0.45 
 -22  -2   0    1.18    0.45 
 -22  -2   0    1.50    0.54 
 -22  -2   0    0.72    0.80 
 -22  -2   0    1.45    0.84 
  22  -2   0    1.38    0.97 
  22  -2   0    0.98    0.80 
  22   2   0    1.84    0.46 
 -22   2   0    2.56    0.89 
  22   2   0    1.92    1.49 
 -22   2   0    1.10    0.51 
  22   2   0    0.30    0.35 
 -22   2   0    0.97    0.42 
  22   2   0    0.83    1.12 
  24  -2   0    0.45    0.43 
 -24  -2   0   -0.15    0.31 
 -24  -2   0    0.66    0.70 
 -24  -2   0    0.55    0.49 
  24   2   0    0.12    0.47 
  24   2   0    0.24    0.25 
  24   2   0    2.36    1.93 
 -24   2   0    0.10    0.79 
 -24   2   0    0.36    0.41 
  26  -2   0   -0.51    0.92 
 -26  -2   0    0.99    0.86 
 -26  -2   0    0.23    0.52 
 -26  -2   0   -0.08    0.38 
  26  -2   0   -0.69    0.34 
 -26   2   0   -0.15    0.46 
  26   2   0   -0.39    0.56 
 -26   2   0   -0.18    0.37 
 -26   2   0   -0.11    0.84 
  26   2   0    1.17    1.72 
  -1  -3   0    3.55    0.46 
  -1  -3   0    3.17    0.37 
  -1  -3   0    3.52    0.39 
  -1  -3   0    3.26    0.19 
   1  -3   0    2.97    0.18 
   1  -3   0    3.21    0.21 
   1  -3   0    3.52    0.47 
   1  -3   0    3.05    0.27 
  -1  -3   0    3.10    0.20 
   1  -3   0    3.06    0.39 
   1  -3   0    3.09    0.31 
  -1  -3   0    3.35    0.23 
  -1  -3   0    2.44    0.37 
   1   3   0    3.18    0.17 
   1   3   0    3.13    0.15 
   1   3   0    3.52    0.41 
  -1   3   0    2.77    0.20 
   1   3   0    3.51    0.22 
  -1   3   0    2.70    0.32 
  -1   3   0    3.03    0.42 
  -1   3   0    3.34    0.25 
  -1   3   0    2.13    0.35 
   1   3   0    3.82    0.50 
  -1   3   0    3.80    0.46 
  -3  -3   0   19.72    0.67 
   3  -3   0   20.06    0.79 
  -3  -3   0   16.74    1.41 
   3  -3   0   19.53    1.01 
  -3  -3   0   18.14    0.93 
  -3  -3   0   20.38    0.81 
   3  -3   0   18.80    1.03 
  -3  -3   0   19.49    0.76 
   3  -3   0   19.43    0.96 
   3  -3   0   18.12    1.12 
  -3  -3   0   17.66    1.33 
   3   3   0   20.28    0.78 
   3   3   0   17.98    0.67 
   3   3   0   19.09    0.97 
  -3   3   0   18.11    0.95 
  -3   3   0   18.36    0.88 
   3   3   0   19.93    0.68 
  -3   3   0   19.30    0.79 
  -3   3   0   17.17    1.07 
   3   3   0   18.05    1.26 
   5  -3   0   48.54    1.72 
  -5  -3   0   46.74    1.63 
   5  -3   0   48.66    1.99 
  -5  -3   0   46.91    1.74 
   5  -3   0   48.18    2.08 
  -5  -3   0   48.17    1.79 
  -5  -3   0   47.96    1.95 
  -5  -3   0   43.73    2.57 
  -5   3   0   48.84    1.93 
   5   3   0   47.31    1.88 
   5   3   0   46.68    1.73 
  -5   3   0   48.19    1.82 
  -5   3   0   48.73    1.95 
   5   3   0   46.51    1.71 
  -5   3   0   47.75    1.73 
   5   3   0   47.59    2.45 
   5   3   0   46.81    1.57 
  -7  -3   0   -0.13    0.23 
   7  -3   0   -0.28    0.22 
   7  -3   0    0.06    0.13 
  -7  -3   0    0.92    0.74 
  -7  -3   0    0.00    0.15 
  -7  -3   0    0.02    0.28 
   7  -3   0   -0.12    0.35 
  -7  -3   0   -0.41    0.69 
  -7  -3   0   -0.04    0.14 
   7   3   0   -0.08    0.11 
   7   3   0   -0.11    0.60 
   7   3   0    0.04    0.25 
  -7   3   0    0.08    0.15 
  -7   3   0    0.01    0.16 
  -7   3   0   -0.32    0.30 
  -7   3   0    0.06    0.27 
  -7   3   0    0.02    0.09 
   7   3   0    0.11    0.11 
   7   3   0    0.11    0.22 
  -9  -3   0    0.62    0.35 
   9  -3   0    0.22    0.28 
  -9  -3   0    0.26    0.19 
   9  -3   0    0.80    0.53 
   9  -3   0    0.23    0.19 
  -9  -3   0    0.09    0.16 
  -9  -3   0    0.07    0.61 
  -9   3   0    0.17    0.19 
   9   3   0   -0.02    0.31 
   9   3   0   -0.10    0.60 
  -9   3   0    0.23    0.13 
  -9   3   0    0.17    0.34 
   9   3   0    0.29    0.21 
   9   3   0    0.45    0.16 
   9   3   0    0.05    0.63 
 -11  -3   0    8.73    0.67 
 -11  -3   0    9.57    1.55 
  11  -3   0    7.05    1.12 
  11  -3   0    8.15    0.61 
  11  -3   0    8.53    0.76 
 -11  -3   0    8.42    0.62 
  11  -3   0    8.34    0.87 
  11   3   0    7.96    0.56 
 -11   3   0    8.74    0.67 
  11   3   0    7.05    1.44 
  11   3   0    8.06    0.53 
 -11   3   0    6.35    0.90 
  11   3   0    9.92    1.75 
  11   3   0    7.22    0.88 
 -11   3   0    9.94    0.60 
  13  -3   0    1.41    0.36 
 -13  -3   0    1.48    0.35 
  13  -3   0    1.24    0.41 
  13  -3   0    1.17    0.60 
  13  -3   0    1.69    0.71 
 -13  -3   0    1.73    0.56 
 -13  -3   0    0.88    0.33 
 -13  -3   0    1.57    0.93 
  13   3   0    0.41    0.80 
  13   3   0    1.64    1.04 
 -13   3   0    1.17    0.36 
 -13   3   0    1.55    0.29 
  13   3   0    1.43    0.31 
 -13   3   0    1.65    0.64 
 -15  -3   0   29.20    1.48 
  15  -3   0   27.09    2.18 
  15  -3   0   27.95    1.46 
  15  -3   0   30.09    2.13 
 -15  -3   0   32.25    2.72 
  15  -3   0   28.85    1.54 
 -15  -3   0   27.94    1.50 
 -15  -3   0   29.62    1.84 
  15   3   0   31.35    2.84 
  15   3   0   31.15    3.15 
 -15   3   0   26.85    1.89 
 -15   3   0   30.77    1.60 
 -15   3   0   29.12    1.33 
 -17  -3   0   -0.12    0.45 
 -17  -3   0   -0.08    0.27 
  17  -3   0   -0.01    0.27 
  17  -3   0   -0.15    0.66 
 -17  -3   0   -0.16    0.30 
  17  -3   0   -0.09    0.12 
  17  -3   0    0.61    0.77 
 -17  -3   0   -0.25    0.72 
  17   3   0   -0.08    1.19 
 -17   3   0   -0.02    0.36 
  17   3   0    0.16    0.18 
 -17   3   0    0.88    0.62 
 -17   3   0   -0.09    0.23 
  17   3   0    1.00    1.09 
 -19  -3   0    0.59    0.65 
 -19  -3   0    1.62    0.48 
  19  -3   0    2.41    0.54 
  19  -3   0    1.89    0.86 
  19  -3   0    2.81    1.11 
 -19  -3   0    1.26    0.47 
 -19  -3   0    1.71    0.74 
 -19   3   0    2.24    0.45 
 -19   3   0    2.84    1.57 
  19   3   0    1.72    1.33 
 -19   3   0    2.25    0.60 
  21  -3   0    1.12    0.78 
 -21  -3   0    0.82    0.42 
 -21  -3   0   -0.21    0.72 
 -21  -3   0    1.42    0.77 
  21  -3   0    1.58    1.04 
  21  -3   0    1.80    0.46 
 -21  -3   0    1.80    0.52 
  21   3   0    1.78    0.46 
  21   3   0   -0.04    0.43 
 -21   3   0    2.23    0.73 
 -21   3   0    1.21    0.66 
 -21   3   0    1.00    0.38 
  21   3   0    0.01    1.24 
  23  -3   0    2.24    1.04 
 -23  -3   0    0.61    0.42 
 -23  -3   0    0.43    0.52 
 -23  -3   0    0.98    0.53 
 -23  -3   0    0.96    0.93 
  23  -3   0    1.90    1.12 
  23  -3   0    0.86    0.45 
  23   3   0    1.47    1.68 
 -23   3   0    0.65    0.35 
 -23   3   0    1.65    0.61 
 -23   3   0    1.40    0.77 
  23   3   0   -0.07    0.50 
 -23   3   0    0.48    0.53 
  23   3   0    1.06    0.44 
 -25  -3   0    1.44    0.62 
  25  -3   0    0.62    1.21 
  25  -3   0    0.65    0.52 
 -25  -3   0    1.59    0.55 
 -25  -3   0    0.55    0.72 
  25  -3   0    1.10    1.10 
 -25  -3   0    0.65    1.15 
  25   3   0    2.94    1.86 
 -25   3   0    1.45    0.75 
 -25   3   0    0.75    0.69 
  25   3   0    0.23    0.53 
 -25   3   0    1.08    0.43 
 -25   3   0    3.27    0.90 
   0  -4   0    2.23    0.38 
   0  -4   0    2.65    0.31 
   0  -4   0    1.48    0.34 
   0  -4   0    2.08    0.34 
   0  -4   0    2.19    0.21 
   0  -4   0    2.42    0.20 
   0  -4   0    1.46    0.35 
   0   4   0    2.22    0.17 
   0   4   0    2.03    0.42 
   0   4   0    3.40    0.53 
   0   4   0    2.17    0.20 
  -2  -4   0   48.23    2.38 
   2  -4   0   46.17    1.65 
  -2  -4   0   43.90    1.83 
  -2  -4   0   44.84    1.60 
   2  -4   0   45.01    1.80 
  -2  -4   0   43.72    2.51 
   2  -4   0   45.44    1.86 
  -2  -4   0   44.97    2.01 
  -2  -4   0   44.10    2.07 
   2  -4   0   44.81    1.56 
   2  -4   0   45.34    1.45 
   2  -4   0   44.81    2.02 
  -2  -4   0   46.05    1.47 
  -2  -4   0   44.87    1.51 
  -2  -4   0   43.54    1.91 
   2  -4   0   45.08    1.87 
  -2   4   0   43.48    1.55 
  -2   4   0   45.09    1.63 
   2   4   0   43.87    1.40 
  -2   4   0   44.41    1.91 
  -2   4   0   45.15    1.76 
  -2   4   0   42.52    2.22 
   2   4   0   44.89    1.42 
   2   4   0   44.38    1.95 
  -4  -4   0    0.73    0.22 
   4  -4   0    0.18    0.21 
  -4  -4   0    0.62    0.11 
  -4  -4   0    0.33    0.31 
  -4  -4   0   -0.18    0.23 
   4  -4   0    0.43    0.36 
  -4  -4   0    0.30    0.16 
   4  -4   0    0.32    0.33 
  -4  -4   0    0.59    0.63 
  -4  -4   0    0.24    0.27 
   4  -4   0    0.52    0.19 
  -4  -4   0   -0.19    0.54 
   4   4   0    0.59    0.32 
   4   4   0    0.53    0.11 
  -4   4   0    0.23    0.26 
  -4   4   0    0.49    0.18 
  -4   4   0    0.69    0.33 
   4   4   0    0.36    0.13 
   4   4   0    0.67    0.48 
  -4   4   0    0.58    0.25 
   4   4   0    0.55    0.08 
  -6  -4   0   18.76    1.82 
  -6  -4   0   19.57    0.96 
  -6  -4   0   19.18    0.95 
  -6  -4   0   20.19    0.81 
  -6  -4   0   18.84    1.09 
   6  -4   0   18.92    1.21 
  -6  -4   0   22.18    1.97 
   6  -4   0   19.39    0.91 
  -6  -4   0   19.07    1.17 
   6  -4   0   18.28    1.25 
   6   4   0   20.37    0.88 
   6   4   0   20.47    1.11 
  -6   4   0   18.48    1.10 
  -6   4   0   20.22    0.94 
   6   4   0   18.55    0.72 
  -6   4   0   20.86    1.20 
  -6   4   0   19.25    0.86 
   6   4   0   21.01    1.65 
  -6   4   0   20.81    1.10 
  -8  -4   0   27.84    1.35 
  -8  -4   0   27.66    1.28 
   8  -4   0   28.25    1.24 
  -8  -4   0   26.56    2.31 
  -8  -4   0   26.50    1.43 
   8  -4   0   28.90    1.76 
  -8  -4   0   23.32    2.24 
   8  -4   0   27.93    1.54 
  -8  -4   0   28.53    1.16 
   8   4   0   28.95    1.32 
   8   4   0   29.66    1.39 
   8   4   0   30.17    2.20 
  -8   4   0   27.23    1.27 
  -8   4   0   28.90    1.54 
  -8   4   0   28.28    1.50 
  -8   4   0   27.75    0.97 
   8   4   0   28.58    1.06 
  -8   4   0   28.70    1.35 
  10  -4   0    0.62    0.56 
 -10  -4   0    0.71    0.25 
 -10  -4   0    0.70    0.25 
  10  -4   0    0.99    0.41 
 -10  -4   0    0.62    0.87 
 -10  -4   0    0.87    0.40 
 -10  -4   0    0.55    0.76 
  10  -4   0    0.86    0.27 
  10   4   0    0.51    0.17 
 -10   4   0    0.75    0.28 
 -10   4   0    0.95    0.43 
 -10   4   0    0.58    0.35 
 -10   4   0    0.72    0.28 
  10   4   0    0.76    0.38 
  10   4   0    0.20    0.71 
  10   4   0    0.97    0.33 
 -10   4   0    0.62    0.15 
 -12  -4   0    3.13    0.54 
 -12  -4   0    2.12    0.55 
  12  -4   0    2.62    0.60 
  12  -4   0    2.78    0.86 
  12  -4   0    2.79    0.57 
 -12  -4   0    2.09    0.40 
 -12  -4   0    1.85    1.05 
  12  -4   0    2.75    0.46 
 -12   4   0    1.61    0.57 
 -12   4   0    2.66    0.43 
 -12   4   0    2.04    0.46 
  12   4   0    3.73    0.73 
 -12   4   0    2.89    0.33 
 -12   4   0    2.61    0.62 
  12   4   0    2.74    0.48 
  12   4   0    3.07    1.12 
  12   4   0    2.74    0.37 
 -14  -4   0    9.16    1.81 
 -14  -4   0    9.11    0.97 
  14  -4   0    8.38    0.93 
  14  -4   0   10.39    1.56 
 -14  -4   0    7.90    0.80 
  14  -4   0    8.41    0.73 
  14  -4   0   10.02    1.26 
 -14  -4   0    9.20    0.74 
 -14   4   0    9.02    1.05 
 -14   4   0    8.13    0.60 
 -14   4   0    7.74    0.77 
  14   4   0    7.87    1.82 
 -14   4   0    9.06    1.10 
  16  -4   0   31.13    2.17 
  16  -4   0   29.96    1.57 
 -16  -4   0   28.76    2.79 
 -16  -4   0   30.46    1.66 
 -16  -4   0   30.37    1.57 
  16  -4   0   29.03    2.38 
 -16   4   0   31.27    1.38 
 -16   4   0   29.74    2.05 
 -16   4   0   33.12    1.76 
 -16   4   0   29.78    1.90 
  16   4   0   30.43    3.15 
  18  -4   0   10.50    0.91 
 -18  -4   0   10.41    0.98 
 -18  -4   0    9.39    1.27 
 -18  -4   0   10.82    0.94 
  18  -4   0    9.07    1.75 
  18  -4   0   11.78    1.67 
 -18   4   0   12.30    1.26 
 -18   4   0   10.16    0.77 
 -18   4   0   11.65    1.36 
 -18   4   0    9.23    0.95 
  18   4   0   11.65    2.53 
 -20  -4   0    0.38    0.42 
  20  -4   0   -0.14    0.17 
  20  -4   0    0.58    0.67 
  20  -4   0   -0.01    0.70 
 -20  -4   0    0.62    0.43 
 -20  -4   0    0.49    0.95 
 -20  -4   0    0.82    0.58 
 -20   4   0    0.48    0.28 
 -20   4   0    0.45    0.46 
 -20   4   0    0.69    0.50 
 -20   4   0    0.36    0.53 
  20   4   0   -0.44    0.88 
  20   4   0    0.47    0.28 
 -22  -4   0   -0.06    0.57 
  22  -4   0    1.69    1.05 
  22  -4   0    0.50    0.34 
 -22  -4   0    0.71    0.97 
 -22  -4   0    0.25    0.35 
  22  -4   0   -0.34    0.19 
 -22  -4   0   -0.29    0.40 
  22  -4   0   -0.72    0.60 
 -22   4   0    0.15    0.46 
  22   4   0   -0.29    1.30 
 -22   4   0    0.06    0.38 
 -22   4   0    0.99    0.69 
  22   4   0    0.05    0.26 
 -22   4   0   -0.17    0.22 
  22   4   0   -0.65    0.37 
 -24  -4   0   -0.10    0.40 
 -24  -4   0    0.96    1.01 
  24  -4   0   -0.31    0.40 
  24  -4   0    0.31    1.11 
  24  -4   0    0.61    0.91 
 -24  -4   0    1.45    0.77 
 -24  -4   0    1.25    0.54 
  24  -4   0   -0.54    0.32 
 -24   4   0    0.33    0.58 
  24   4   0    0.40    0.52 
 -24   4   0   -0.32    0.22 
  24   4   0    0.26    1.43 
 -24   4   0    0.12    0.74 
 -24   4   0    0.35    0.41 
   1  -5   0    6.74    0.76 
  -1  -5   0    5.23    0.55 
  -1  -5   0    6.19    0.85 
   1  -5   0    4.85    0.44 
   1  -5   0    4.62    0.33 
   1  -5   0    5.28    0.52 
  -1  -5   0    5.25    0.36 
  -1  -5   0    4.77    0.33 
   1  -5   0    5.42    0.32 
   1  -5   0    4.80    0.61 
  -1  -5   0    5.27    0.81 
  -1  -5   0    4.05    0.78 
  -1  -5   0    5.06    0.39 
   1  -5   0    3.61    0.59 
  -1  -5   0    4.84    0.62 
  -1   5   0    5.17    0.70 
   1   5   0    5.67    0.71 
   1   5   0    5.11    0.27 
  -1   5   0    3.61    0.56 
  -1   5   0    4.58    0.33 
  -1   5   0    4.74    0.31 
   1   5   0    3.66    0.58 
  -3  -5   0   63.40    2.55 
   3  -5   0   64.82    2.82 
  -3  -5   0   65.74    3.50 
  -3  -5   0   66.23    2.29 
   3  -5   0   64.33    2.58 
  -3  -5   0   65.16    2.15 
   3  -5   0   67.20    2.58 
   3  -5   0   64.79    2.60 
  -3  -5   0   63.00    2.88 
  -3  -5   0   62.92    2.68 
  -3  -5   0   65.16    2.08 
  -3  -5   0   63.75    3.26 
  -3  -5   0   66.14    2.81 
   3  -5   0   67.39    2.25 
  -3   5   0   66.03    2.33 
  -3   5   0   65.80    2.24 
  -3   5   0   55.31    2.68 
   3   5   0   67.81    2.73 
  -3   5   0   63.57    2.45 
  -3   5   0   65.31    2.69 
  -5  -5   0    7.72    0.83 
  -5  -5   0    8.90    1.54 
  -5  -5   0    8.08    0.55 
  -5  -5   0    8.44    0.57 
  -5  -5   0    7.61    0.86 
  -5  -5   0    6.61    1.29 
  -5  -5   0    7.92    0.93 
   5  -5   0    8.12    0.86 
  -5  -5   0    8.65    0.37 
   5  -5   0    9.73    0.90 
  -5  -5   0    8.57    0.74 
  -5   5   0    9.17    0.59 
  -5   5   0    7.37    0.79 
   5   5   0    9.36    1.16 
  -5   5   0    7.18    0.82 
   5   5   0    8.19    0.79 
  -5   5   0    7.44    0.61 
  -7  -5   0    5.36    0.68 
  -7  -5   0    5.73    0.82 
  -7  -5   0    5.43    1.32 
  -7  -5   0    5.29    0.50 
   7  -5   0    4.43    0.43 
  -7  -5   0    4.62    0.34 
  -7  -5   0    5.17    1.35 
  -7  -5   0    4.55    0.82 
  -7  -5   0    4.81    0.49 
   7  -5   0    4.92    0.86 
   7  -5   0    6.76    0.93 
  -7   5   0    5.30    0.43 
   7   5   0    5.36    0.37 
  -7   5   0    4.37    0.68 
   7   5   0    5.26    0.71 
   7   5   0    5.81    1.10 
  -7   5   0    5.14    0.63 
  -7   5   0    4.47    0.46 
  -7   5   0    5.36    0.61 
   7   5   0    4.95    0.27 
   9  -5   0   19.81    1.57 
  -9  -5   0   17.95    1.53 
  -9  -5   0   20.43    0.94 
  -9  -5   0   19.82    1.10 
  -9  -5   0   16.55    2.20 
   9  -5   0   20.52    1.05 
   9  -5   0   21.42    1.42 
  -9  -5   0   19.94    1.32 
  -9  -5   0   21.49    1.13 
  -9  -5   0   21.19    1.28 
  -9  -5   0   20.68    2.22 
  -9   5   0   21.83    1.22 
  -9   5   0   20.37    1.34 
   9   5   0   21.22    0.83 
   9   5   0   23.33    1.99 
   9   5   0   20.52    1.14 
  -9   5   0   20.94    1.10 
  -9   5   0   21.36    1.33 
   9   5   0   21.20    1.23 
  -9   5   0   20.69    1.09 
 -11  -5   0    6.66    0.55 
  11  -5   0    6.49    0.62 
 -11  -5   0    7.03    1.66 
 -11  -5   0    5.36    0.62 
  11  -5   0    7.98    0.88 
 -11  -5   0    5.40    1.61 
 -11  -5   0    6.75    0.75 
  11  -5   0    7.33    1.19 
  11   5   0    6.64    0.71 
 -11   5   0    7.16    1.00 
  11   5   0    7.09    0.70 
 -11   5   0    5.54    0.61 
  11   5   0    6.17    1.39 
 -11   5   0    7.22    0.70 
 -11   5   0    8.36    0.94 
  11   5   0    6.48    0.43 
 -13  -5   0   82.98    3.23 
  13  -5   0   84.08    3.43 
 -13  -5   0   73.78    4.71 
 -13  -5   0   82.98    3.04 
  13  -5   0   82.57    3.13 
  13  -5   0   79.26    3.50 
  13  -5   0   79.72    4.02 
 -13  -5   0   81.99    3.33 
 -13   5   0   78.41    3.49 
 -13   5   0   81.06    2.74 
 -13   5   0   83.95    3.25 
  13   5   0   81.63    4.72 
 -13   5   0   81.94    3.59 
 -13   5   0   84.91    3.16 
  15  -5   0    5.88    1.26 
  15  -5   0    6.44    0.96 
  15  -5   0    7.52    1.12 
  15  -5   0    6.03    0.65 
 -15  -5   0    7.44    0.81 
 -15  -5   0    6.94    0.96 
 -15  -5   0    6.74    0.67 
 -15  -5   0    4.90    1.54 
 -15   5   0    6.63    0.68 
 -15   5   0    6.08    0.48 
  15   5   0    6.44    0.53 
 -15   5   0    6.34    0.88 
 -15   5   0    5.99    0.97 
  15   5   0    4.49    2.15 
 -15   5   0    7.35    1.10 
  17  -5   0    0.05    0.20 
 -17  -5   0    1.10    0.51 
  17  -5   0    0.02    0.69 
  17  -5   0    0.70    0.36 
  17  -5   0    0.62    0.60 
 -17  -5   0    0.82    0.46 
 -17  -5   0    0.35    0.33 
 -17   5   0   -0.32    0.53 
 -17   5   0    1.04    0.43 
 -17   5   0    0.77    0.34 
 -17   5   0    0.33    0.14 
 -17   5   0    0.62    0.48 
  17   5   0    0.37    0.27 
  17   5   0   -0.12    0.94 
 -19  -5   0   18.90    2.76 
  19  -5   0   18.09    1.80 
  19  -5   0   20.11    1.32 
 -19  -5   0   21.72    1.33 
 -19  -5   0   17.62    1.33 
  19  -5   0   18.53    2.06 
 -19  -5   0   17.95    1.51 
 -19   5   0   18.36    1.37 
 -19   5   0   22.56    1.82 
 -19   5   0   19.17    1.59 
  19   5   0   19.53    1.11 
  19   5   0   22.86    2.95 
  21  -5   0    5.54    0.92 
  21  -5   0    6.62    1.49 
  21  -5   0    7.33    1.44 
 -21  -5   0    5.26    0.82 
 -21  -5   0    5.44    0.94 
  21   5   0    4.66    1.75 
 -21   5   0    5.06    0.94 
 -21   5   0    5.43    1.06 
  21   5   0    5.20    0.60 
  23  -5   0    1.81    0.60 
 -23  -5   0    0.01    0.87 
  23  -5   0    1.15    0.80 
 -23  -5   0    2.80    0.66 
 -23  -5   0    1.01    0.76 
 -23  -5   0    2.92    0.74 
  23  -5   0    3.11    1.27 
 -23  -5   0    2.29    0.85 
 -23   5   0   -0.11    1.09 
 -23   5   0    3.92    1.71 
 -23   5   0    1.49    0.52 
   0  -6   0    3.24    0.45 
   0  -6   0    3.94    0.61 
   0  -6   0    2.58    0.56 
   0  -6   0    2.75    0.80 
   0  -6   0    2.78    0.44 
   0  -6   0    3.01    0.30 
   0  -6   0    2.86    0.30 
   0  -6   0    2.54    0.62 
   0   6   0    2.82    0.24 
   0   6   0    3.19    0.24 
   0   6   0    3.58    0.66 
   0   6   0    3.68    0.64 
  -2  -6   0   63.38    2.60 
   2  -6   0   62.59    2.05 
  -2  -6   0   63.60    2.14 
   2  -6   0   65.76    2.54 
  -2  -6   0   61.31    2.89 
  -2  -6   0   63.09    2.60 
   2  -6   0   61.42    2.59 
   2  -6   0   58.43    2.86 
  -2  -6   0   60.18    2.86 
   2  -6   0   61.94    2.18 
   2  -6   0   67.59    2.71 
  -2  -6   0   63.18    2.10 
   2  -6   0   66.16    2.35 
  -2  -6   0   63.50    3.57 
  -2  -6   0   59.53    3.26 
  -2  -6   0   62.07    2.23 
   2   6   0   61.64    2.74 
  -2   6   0   63.01    2.74 
  -2   6   0   62.86    2.16 
   2   6   0   61.58    2.72 
  -2   6   0   60.81    2.19 
   4  -6   0   19.74    1.43 
  -4  -6   0   19.27    0.94 
  -4  -6   0   19.61    1.40 
  -4  -6   0   17.27    1.14 
   4  -6   0   20.44    1.17 
  -4  -6   0   17.90    1.27 
  -4  -6   0   16.16    1.36 
  -4  -6   0   16.63    1.82 
   4  -6   0   20.10    1.28 
   4  -6   0   19.70    0.90 
  -4  -6   0   21.59    2.09 
  -4   6   0   18.33    0.96 
  -4   6   0   17.88    0.88 
  -4   6   0   18.22    1.35 
  -4   6   0   19.70    1.31 
   4   6   0   19.58    1.31 
  -6  -6   0   14.75    2.03 
   6  -6   0   12.27    1.12 
  -6  -6   0   11.88    0.77 
  -6  -6   0   13.14    0.48 
  -6  -6   0   13.56    0.99 
  -6  -6   0   12.17    1.14 
  -6  -6   0   11.15    1.13 
  -6  -6   0    9.32    1.67 
   6  -6   0   12.04    1.13 
  -6  -6   0   11.96    1.22 
  -6  -6   0   13.15    0.58 
  -6   6   0   11.94    0.73 
  -6   6   0   12.34    1.09 
   6   6   0   13.12    1.06 
   6   6   0   16.37    1.58 
  -6   6   0   12.33    0.86 
  -6   6   0   11.67    1.07 
  -6   6   0   10.48    0.89 
  -8  -6   0    2.40    0.42 
  -8  -6   0    2.77    1.16 
   8  -6   0    2.96    0.43 
  -8  -6   0    2.25    0.53 
  -8  -6   0    3.35    0.42 
  -8  -6   0    3.00    0.68 
   8  -6   0    3.69    0.85 
  -8  -6   0    3.08    1.28 
  -8  -6   0    2.65    0.27 
  -8  -6   0    3.81    0.87 
   8  -6   0    3.40    0.80 
   8   6   0    2.97    0.17 
   8   6   0    2.58    0.58 
  -8   6   0    3.36    0.45 
   8   6   0    3.75    1.00 
  -8   6   0    3.71    0.72 
   8   6   0    3.09    0.21 
  -8   6   0    2.81    0.55 
  -8   6   0    2.67    0.58 
 -10  -6   0    0.43    0.38 
 -10  -6   0    0.32    0.31 
  10  -6   0   -0.01    0.51 
 -10  -6   0    0.63    0.28 
 -10  -6   0    0.22    0.40 
 -10  -6   0    0.30    0.42 
 -10  -6   0   -0.39    1.03 
  10  -6   0    0.15    0.25 
 -10  -6   0    0.46    0.21 
  10  -6   0    0.50    0.43 
 -10  -6   0    0.38    0.96 
  10   6   0   -0.12    0.66 
 -10   6   0   -0.03    0.21 
 -10   6   0    0.19    0.39 
 -10   6   0    0.53    0.41 
 -10   6   0    0.45    0.42 
  10   6   0    0.25    0.12 
  10   6   0    0.43    0.24 
  10   6   0    0.13    0.36 
 -10   6   0    0.60    0.24 
 -12  -6   0   55.85    4.44 
 -12  -6   0   67.74    2.74 
  12  -6   0   66.68    3.17 
  12  -6   0   64.76    2.84 
  12  -6   0   68.64    3.61 
 -12  -6   0   54.56    3.29 
 -12  -6   0   65.63    2.45 
 -12  -6   0   66.61    2.93 
 -12   6   0   65.38    2.82 
  12   6   0   66.41    4.04 
 -12   6   0   66.07    3.00 
 -12   6   0   71.27    3.23 
 -12   6   0   67.18    2.48 
 -12   6   0   60.68    2.67 
  12   6   0   70.03    2.39 
  14  -6   0   15.37    1.39 
  14  -6   0   15.81    1.25 
 -14  -6   0   15.79    1.15 
 -14  -6   0   15.60    1.13 
  14  -6   0   16.52    1.72 
 -14  -6   0   14.43    1.26 
 -14  -6   0   11.22    1.41 
 -14  -6   0   16.23    0.97 
  14  -6   0   16.15    1.04 
  14   6   0   14.74    0.76 
 -14   6   0   14.53    1.11 
  14   6   0   16.82    2.18 
 -14   6   0   12.42    1.32 
 -14   6   0   12.66    1.26 
 -14   6   0   15.05    0.93 
  16  -6   0    9.23    1.68 
 -16  -6   0    9.06    0.95 
  16  -6   0    8.33    1.39 
 -16  -6   0    9.78    2.21 
 -16  -6   0    8.85    0.94 
 -16  -6   0    8.25    0.78 
  16  -6   0    8.46    0.83 
  16  -6   0   11.21    1.35 
  16   6   0    8.12    1.88 
 -16   6   0    9.59    1.29 
 -16   6   0    9.45    0.88 
 -16   6   0   10.21    1.13 
 -18  -6   0    1.57    0.50 
  18  -6   0    2.69    0.64 
  18  -6   0    0.61    0.88 
 -18  -6   0    0.80    0.59 
 -18  -6   0    2.50    1.24 
 -18  -6   0    1.35    0.56 
  18  -6   0    2.02    0.72 
 -18  -6   0    1.80    0.55 
 -18   6   0    1.57    0.69 
  18   6   0    2.30    0.41 
 -18   6   0    1.61    0.77 
  18   6   0    1.19    1.14 
 -20  -6   0   -0.10    0.34 
  20  -6   0   -0.47    0.25 
  20  -6   0   -0.46    0.31 
 -20  -6   0   -0.20    0.33 
 -20  -6   0   -1.83    0.88 
 -20  -6   0    0.26    0.50 
  20  -6   0    0.78    0.90 
 -20  -6   0   -0.90    0.58 
  20  -6   0    0.20    0.57 
 -20   6   0   -0.22    0.11 
  20   6   0    0.39    0.27 
 -20   6   0    0.02    0.73 
  20   6   0    0.14    0.32 
 -20   6   0    0.23    0.60 
  20   6   0    0.25    1.20 
 -20   6   0   -0.33    0.17 
  22  -6   0    1.78    1.17 
 -22  -6   0    2.05    0.70 
  22  -6   0    2.76    0.70 
  22  -6   0    0.42    0.77 
 -22  -6   0    2.60    0.67 
  22  -6   0   -0.17    0.33 
 -22  -6   0    0.68    0.74 
 -22  -6   0    2.38    0.61 
 -22   6   0   -0.02    0.17 
  22   6   0   -0.16    0.44 
 -22   6   0    3.07    0.92 
 -22   6   0    1.53    0.79 
  -1  -7   0    2.09    0.83 
   1  -7   0    3.44    0.48 
   1  -7   0    5.07    1.13 
   1  -7   0    4.30    0.74 
  -1  -7   0    3.34    0.66 
   1  -7   0    3.33    0.31 
   1  -7   0    3.46    0.36 
  -1  -7   0    3.30    1.14 
   1  -7   0    3.56    0.63 
  -1  -7   0    3.69    0.46 
   1  -7   0    5.59    1.04 
   1  -7   0    4.58    0.65 
  -1  -7   0    3.18    0.65 
  -1  -7   0    4.55    0.64 
  -1  -7   0    3.68    0.37 
  -1  -7   0    3.83    0.35 
  -1  -7   0    4.90    1.02 
  -1   7   0    3.78    0.32 
  -1   7   0    3.32    0.30 
   1   7   0    3.23    0.71 
  -1   7   0    3.26    0.68 
  -3  -7   0    0.17    0.44 
   3  -7   0    1.78    0.36 
  -3  -7   0    0.75    0.83 
   3  -7   0    2.00    0.67 
  -3  -7   0    1.64    0.32 
  -3  -7   0    1.72    0.61 
   3  -7   0    1.75    0.48 
  -3  -7   0    1.03    0.43 
  -3  -7   0    1.38    0.46 
  -3  -7   0    1.85    0.94 
   3  -7   0    1.25    0.28 
   3  -7   0    1.42    0.51 
   3  -7   0    0.63    0.44 
  -3   7   0    1.41    0.48 
  -3   7   0    1.22    0.25 
   3   7   0    0.96    0.46 
  -3   7   0    1.15    0.25 
   5  -7   0    0.27    0.51 
  -5  -7   0    0.01    0.31 
   5  -7   0   -0.05    0.34 
  -5  -7   0    0.94    0.98 
  -5  -7   0    0.04    0.40 
  -5  -7   0    0.12    0.35 
  -5  -7   0    0.65    0.27 
  -5  -7   0    0.47    0.85 
   5  -7   0    0.20    0.21 
  -5  -7   0    0.67    0.48 
  -5   7   0    0.23    0.19 
  -5   7   0    0.16    0.24 
  -5   7   0    0.49    0.43 
  -5   7   0    0.02    0.27 
   5   7   0    0.21    0.36 
  -5   7   0    0.18    0.39 
  -7  -7   0    0.68    0.52 
   7  -7   0    1.29    0.60 
  -7  -7   0    1.70    0.50 
  -7  -7   0    0.20    0.84 
  -7  -7   0    1.33    1.14 
  -7  -7   0    0.94    0.29 
   7  -7   0    1.88    0.66 
  -7  -7   0    0.65    0.52 
  -7  -7   0    1.24    0.64 
  -7   7   0    1.49    0.48 
  -7   7   0    0.59    0.47 
  -7   7   0    1.59    0.55 
  -7   7   0    1.04    0.34 
  -7   7   0    0.41    0.19 
  -9  -7   0    0.99    0.56 
  -9  -7   0    0.54    0.15 
   9  -7   0    0.55    0.48 
   9  -7   0    0.88    0.68 
   9  -7   0    0.70    0.28 
  -9  -7   0    0.57    0.21 
  -9  -7   0    0.33    0.40 
  -9  -7   0   -0.03    0.24 
  -9  -7   0   -0.04    0.42 
  -9  -7   0    0.52    1.13 
  -9  -7   0   -0.57    0.97 
  -9  -7   0    0.11    0.42 
  -9   7   0    0.60    0.46 
   9   7   0   -0.21    0.63 
  -9   7   0    0.63    0.39 
  -9   7   0    0.63    0.28 
 -11  -7   0    1.67    0.28 
 -11  -7   0    1.07    1.46 
 -11  -7   0    1.89    0.75 
 -11  -7   0    1.11    0.36 
 -11  -7   0    1.78    1.34 
  11  -7   0    1.90    0.45 
 -11  -7   0    1.53    0.44 
  11  -7   0    2.03    0.69 
 -11  -7   0    1.76    0.66 
 -11  -7   0    2.56    0.74 
 -11  -7   0    1.59    0.34 
  11  -7   0    1.65    0.84 
  11   7   0    1.49    0.16 
  11   7   0    1.79    0.20 
 -11   7   0    1.33    0.62 
 -11   7   0    1.81    0.38 
 -11   7   0    1.04    0.55 
  13  -7   0   -0.03    0.62 
 -13  -7   0    0.32    1.03 
  13  -7   0    0.73    0.53 
 -13  -7   0    0.40    0.32 
 -13  -7   0    0.29    0.46 
 -13  -7   0   -0.24    0.21 
 -13  -7   0    0.07    0.26 
 -13  -7   0    0.11    0.38 
  13  -7   0   -0.02    0.31 
  13   7   0    0.27    0.13 
 -13   7   0   -0.49    0.42 
 -13   7   0   -0.28    0.11 
  13   7   0    0.18    0.13 
 -13   7   0   -0.43    0.30 
  13   7   0   -0.46    0.75 
 -13   7   0   -0.19    0.15 
 -13   7   0    0.03    0.43 
 -15  -7   0    0.33    0.40 
  15  -7   0    0.08    0.34 
  15  -7   0    0.06    0.38 
 -15  -7   0   -0.07    0.26 
  15  -7   0   -0.47    0.52 
 -15  -7   0    0.09    0.51 
 -15  -7   0   -0.27    0.23 
  15  -7   0   -0.18    0.49 
  15   7   0   -0.06    0.84 
  15   7   0   -0.17    0.16 
 -15   7   0    0.01    0.30 
 -15   7   0   -0.01    0.15 
 -15   7   0    0.10    0.08 
 -15   7   0   -0.35    0.46 
 -15   7   0   -0.28    0.39 
 -17  -7   0    0.08    0.43 
  17  -7   0    0.47    0.37 
 -17  -7   0    0.69    1.02 
  17  -7   0   -0.57    0.45 
  17  -7   0   -0.18    0.74 
 -17  -7   0    0.06    0.39 
 -17  -7   0    0.53    0.32 
 -17  -7   0    0.01    0.34 
 -17  -7   0   -0.12    0.39 
  17  -7   0    0.40    0.30 
  17   7   0    0.07    0.20 
  17   7   0   -0.15    0.22 
 -17   7   0   -0.09    0.13 
 -17   7   0    0.06    0.19 
 -17   7   0    0.06    0.20 
 -17   7   0    0.70    0.51 
  17   7   0    0.01    0.98 
 -17   7   0    0.55    0.57 
 -19  -7   0    0.71    0.52 
  19  -7   0    1.16    0.62 
 -19  -7   0    0.05    0.47 
  19  -7   0    0.37    0.85 
 -19  -7   0    0.75    0.43 
  19  -7   0    0.55    0.36 
 -19  -7   0    0.62    0.41 
 -19  -7   0    1.05    0.68 
 -19  -7   0   -1.19    1.19 
  19   7   0    0.95    0.30 
  19   7   0    2.03    1.32 
 -19   7   0    2.04    0.85 
 -19   7   0    0.72    0.65 
 -21  -7   0    0.18    0.45 
 -21  -7   0   -0.64    0.44 
 -21  -7   0    0.78    0.48 
  21  -7   0    0.25    0.58 
 -21  -7   0   -0.70    0.36 
  21  -7   0   -0.44    0.30 
  21  -7   0   -0.42    0.46 
 -21   7   0   -0.27    0.24 
 -21   7   0   -0.33    0.23 
 -21   7   0    0.02    0.18 
  21   7   0   -0.05    1.18 
 -21   7   0   -0.58    0.65 
  21   7   0   -0.61    0.39 
   0  -8   0   94.03    4.62 
   0  -8   0   88.81    3.23 
   0  -8   0   82.60    4.16 
   0  -8   0   89.21    3.63 
   0  -8   0   94.36    4.93 
   0  -8   0   93.05    3.40 
   0  -8   0   84.19    4.09 
   0  -8   0   89.85    3.03 
   0  -8   0   86.99    3.28 
   0   8   0   87.39    3.84 
   0   8   0   89.05    2.84 
   0   8   0   86.86    2.83 
   2  -8   0   37.06    2.68 
  -2  -8   0   35.08    1.90 
   2  -8   0   34.75    1.78 
   2  -8   0   34.40    1.23 
  -2  -8   0   33.79    2.28 
  -2  -8   0   37.33    3.06 
   2  -8   0   32.10    1.92 
  -2  -8   0   36.58    2.21 
   2  -8   0   39.15    2.89 
   2  -8   0   30.56    2.23 
   2  -8   0   34.55    1.55 
   2  -8   0   34.99    1.60 
   2  -8   0   35.25    1.93 
  -2  -8   0   36.84    1.50 
  -2  -8   0   32.47    2.71 
  -2  -8   0   38.01    1.85 
  -2   8   0   34.93    2.10 
   2   8   0   33.07    2.06 
  -2   8   0   34.63    1.35 
  -4  -8   0    5.60    0.89 
  -4  -8   0    3.63    0.78 
   4  -8   0    5.21    0.48 
   4  -8   0    5.93    0.96 
  -4  -8   0    4.58    1.39 
  -4  -8   0    4.73    1.40 
   4  -8   0    5.24    0.75 
  -4  -8   0    5.27    0.81 
   4  -8   0    5.36    1.12 
  -4  -8   0    4.94    1.06 
  -4  -8   0    5.90    0.56 
  -4   8   0    5.57    0.99 
  -4   8   0    4.96    0.49 
  -6  -8   0   -0.35    0.30 
  -6  -8   0    0.43    0.42 
  -6  -8   0   -0.42    0.76 
  -6  -8   0    0.26    0.27 
  -6  -8   0    0.15    0.34 
   6  -8   0    0.40    0.51 
   6  -8   0    0.59    0.25 
  -6  -8   0    0.63    1.08 
   6  -8   0   -0.32    0.54 
  -6   8   0    0.70    0.30 
  -6   8   0    0.73    0.55 
  -6   8   0    0.71    0.39 
  -6   8   0   -0.05    0.11 
  -8  -8   0    2.25    0.59 
  -8  -8   0    1.51    1.36 
  -8  -8   0    3.70    0.89 
   8  -8   0    2.65    0.47 
   8  -8   0    3.04    0.84 
   8  -8   0    2.92    0.85 
  -8  -8   0    2.74    0.50 
  -8  -8   0    2.83    1.28 
  -8   8   0    2.01    0.69 
  -8   8   0    3.03    0.78 
  -8   8   0    3.42    0.59 
  10  -8   0    7.05    1.28 
 -10  -8   0    6.61    0.92 
 -10  -8   0    6.48    1.37 
 -10  -8   0    4.79    0.91 
  10  -8   0    7.44    0.68 
 -10  -8   0    4.60    1.70 
 -10  -8   0    8.28    0.79 
 -10  -8   0    3.00    1.45 
 -10   8   0    7.87    1.15 
 -10   8   0    7.04    1.14 
 -12  -8   0    4.79    0.99 
 -12  -8   0    3.55    1.64 
 -12  -8   0    7.89    1.44 
 -12  -8   0    3.39    0.82 
 -12  -8   0    4.66    0.71 
  12  -8   0    4.96    0.68 
  12  -8   0    5.04    1.23 
 -12  -8   0    5.00    0.38 
 -12  -8   0    5.35    0.83 
 -12   8   0    7.73    1.21 
  12   8   0    7.53    1.55 
 -12   8   0    4.86    0.91 
  14  -8   0    0.99    0.63 
  14  -8   0    1.37    0.96 
  14  -8   0    0.85    0.50 
 -14  -8   0    1.00    1.26 
 -14  -8   0    1.99    0.32 
 -14  -8   0    1.54    0.75 
 -14  -8   0    1.40    0.30 
 -14  -8   0    1.84    1.32 
 -14  -8   0    0.71    0.67 
 -14  -8   0    0.93    0.48 
 -14  -8   0    1.75    0.50 
 -14   8   0    0.51    0.49 
 -14   8   0    0.74    0.46 
 -14   8   0    1.45    0.75 
  14   8   0    1.52    0.95 
  16  -8   0    0.50    0.40 
  16  -8   0   -0.42    0.69 
 -16  -8   0    0.36    0.64 
 -16  -8   0   -0.07    0.45 
  16  -8   0   -0.28    0.48 
 -16  -8   0    0.09    0.23 
 -16  -8   0   -1.50    1.01 
 -16  -8   0    0.00    0.33 
  16  -8   0    0.23    0.43 
  16   8   0   -0.11    0.14 
 -16   8   0   -1.21    0.44 
 -16   8   0    0.24    0.49 
 -16   8   0   -0.03    0.24 
 -16   8   0   -0.10    0.16 
  16   8   0    1.40    0.98 
 -16   8   0   -0.13    0.13 
 -18  -8   0    0.50    0.78 
 -18  -8   0    1.03    0.40 
  18  -8   0    0.11    0.38 
 -18  -8   0   -0.48    0.31 
  18  -8   0    1.39    0.64 
  18  -8   0   -0.51    0.74 
 -18  -8   0    0.71    0.96 
 -18  -8   0    1.66    0.46 
  18  -8   0    1.22    0.51 
 -18  -8   0    0.56    0.53 
 -18   8   0   -0.43    0.25 
 -18   8   0    0.31    0.34 
  18   8   0   -0.04    0.30 
 -18   8   0    1.44    0.66 
  18   8   0    1.18    1.12 
 -18   8   0    1.28    0.89 
 -20  -8   0    1.35    0.46 
  20  -8   0    1.20    0.51 
 -20  -8   0    1.41    0.58 
  20  -8   0   -0.36    0.58 
  20  -8   0    1.94    0.69 
  20  -8   0    1.77    1.13 
 -20  -8   0    2.20    0.50 
 -20  -8   0    0.38    0.53 
  20   8   0    1.46    0.40 
  20   8   0    1.40    1.42 
 -20   8   0    2.49    1.01 
   1  -9   0    1.73    0.47 
  -1  -9   0    1.12    0.68 
  -1  -9   0    1.72    0.58 
   1  -9   0   -0.40    0.73 
  -1  -9   0    1.55    0.23 
  -1  -9   0    0.53    0.89 
   1  -9   0    1.71    0.55 
  -1  -9   0    0.90    0.51 
   1  -9   0    1.21    0.36 
   1  -9   0    1.27    0.24 
   1  -9   0    0.64    0.80 
  -1  -9   0    1.16    0.39 
   1  -9   0    0.93    0.29 
   1  -9   0    1.20    0.51 
  -1  -9   0    1.42    0.30 
   1   9   0    2.74    0.85 
  -1   9   0    0.55    0.56 
   3  -9   0   44.46    2.24 
  -3  -9   0   43.60    2.35 
  -3  -9   0   47.19    2.27 
   3  -9   0   42.76    1.82 
   3  -9   0   46.91    3.31 
  -3  -9   0   45.30    3.49 
  -3  -9   0   37.18    3.43 
  -3  -9   0   49.74    2.94 
   3  -9   0   50.39    2.48 
   3  -9   0   47.72    3.27 
  -3  -9   0   48.47    2.72 
  -3  -9   0   45.85    1.89 
  -3   9   0   44.84    1.73 
  -3   9   0   43.77    2.59 
  -5  -9   0    2.47    0.44 
  -5  -9   0    1.99    0.62 
  -5  -9   0    3.18    0.89 
  -5  -9   0    3.70    1.32 
   5  -9   0    2.24    0.74 
  -5  -9   0    3.67    1.40 
   5  -9   0    1.87    0.41 
  -5  -9   0    2.75    0.85 
  -5   9   0    2.71    0.77 
  -7  -9   0   16.17    1.06 
  -7  -9   0   12.99    2.49 
   7  -9   0   15.32    1.71 
   7  -9   0   15.81    0.98 
  -7  -9   0   16.85    1.63 
  -7  -9   0   14.75    2.10 
   7  -9   0   18.81    1.62 
  -7  -9   0   16.07    1.67 
  -7  -9   0   18.89    2.84 
  -7  -9   0   18.56    1.54 
  -7   9   0   17.50    1.60 
  -7   9   0   16.29    1.05 
   9  -9   0    0.08    0.22 
  -9  -9   0    2.14    1.38 
  -9  -9   0    0.13    0.54 
  -9  -9   0    0.37    0.33 
  -9  -9   0   -0.11    0.39 
   9  -9   0    0.67    0.70 
   9  -9   0   -0.07    0.62 
  -9  -9   0    0.40    1.03 
  -9   9   0    0.41    0.35 
  -9   9   0   -0.25    0.14 
  -9   9   0   -0.11    0.14 
  -9   9   0   -0.05    0.45 
 -11  -9   0   -0.73    0.65 
 -11  -9   0    0.94    0.47 
  11  -9   0    0.15    0.27 
 -11  -9   0   -0.13    0.45 
 -11  -9   0   -0.04    0.60 
  11  -9   0    0.68    0.62 
 -11  -9   0    2.89    1.24 
 -11  -9   0    0.38    0.28 
  11  -9   0    0.31    0.58 
 -11  -9   0   -0.13    0.46 
 -11   9   0   -0.03    0.14 
 -11   9   0    0.01    0.15 
 -11   9   0    0.38    0.56 
 -11   9   0   -0.06    0.35 
  13  -9   0    2.53    0.56 
 -13  -9   0    1.87    1.50 
 -13  -9   0    3.36    0.95 
 -13  -9   0    3.31    0.66 
  13  -9   0    2.19    0.91 
 -13  -9   0    3.00    0.98 
 -13  -9   0    2.81    1.71 
  13  -9   0    2.89    1.01 
 -13  -9   0    3.44    0.74 
 -13   9   0    2.80    0.65 
 -13   9   0    1.91    0.67 
 -13   9   0    2.27    0.89 
 -15  -9   0    4.46    2.11 
 -15  -9   0    4.00    0.81 
 -15  -9   0    4.31    1.22 
 -15  -9   0    4.10    1.10 
 -15  -9   0    2.59    1.72 
  15  -9   0    5.64    1.38 
  15  -9   0    5.20    0.83 
  15  -9   0    5.48    1.31 
 -15  -9   0    4.96    0.90 
 -15   9   0    7.01    1.10 
 -15   9   0    6.07    1.27 
  15   9   0    5.52    1.54 
 -17  -9   0    0.69    0.55 
  17  -9   0    0.43    0.46 
  17  -9   0    0.34    0.44 
 -17  -9   0    0.83    0.62 
 -17  -9   0    0.62    0.23 
  17  -9   0    0.82    0.90 
  17  -9   0   -0.21    0.76 
 -17   9   0   -0.98    0.60 
  17   9   0    0.20    1.02 
 -17   9   0   -0.13    0.20 
   0 -10   0    0.90    0.53 
   0 -10   0    1.19    0.39 
   0 -10   0    2.41    1.22 
   0 -10   0    1.02    0.29 
   0 -10   0   -0.15    0.83 
   0 -10   0    1.41    0.42 
   0 -10   0    1.13    0.23 
   0 -10   0    1.02    0.67 
   0 -10   0    1.62    0.67 
   0  10   0    1.91    0.74 
   2 -10   0    0.42    0.41 
   2 -10   0   -0.04    0.24 
   2 -10   0    0.23    0.24 
  -2 -10   0    0.24    0.45 
   2 -10   0    1.76    0.73 
   2 -10   0    0.59    0.99 
   2 -10   0    1.05    0.87 
  -2 -10   0    2.12    0.87 
  -2 -10   0    0.11    0.30 
  -2 -10   0    0.49    0.96 
  -2 -10   0    0.06    0.70 
  -2 -10   0    0.27    0.40 
   2 -10   0    0.28    0.44 
  -2 -10   0    0.33    0.20 
  -2  10   0   -0.43    0.53 
  -2  10   0    0.37    0.14 
  -4 -10   0   65.70    3.47 
   4 -10   0   60.85    2.86 
  -4 -10   0   60.70    4.40 
  -4 -10   0   61.63    2.49 
  -4 -10   0   60.33    2.94 
   4 -10   0   59.55    2.41 
  -4 -10   0   62.16    3.59 
  -4 -10   0   58.13    4.50 
  -4 -10   0   63.51    2.91 
   4 -10   0   59.40    3.63 
   4 -10   0   68.18    3.13 
   4 -10   0   72.99    4.22 
   4 -10   0   54.81    4.56 
  -4  10   0   60.23    2.26 
  -4  10   0   63.35    3.38 
  -6 -10   0   19.24    2.90 
   6 -10   0   24.80    2.48 
   6 -10   0   22.44    1.27 
  -6 -10   0   23.45    1.63 
   6 -10   0   26.06    1.81 
  -6 -10   0   23.27    1.68 
  -6 -10   0   22.69    2.00 
   6 -10   0   24.56    2.23 
  -6 -10   0   24.39    3.54 
  -6 -10   0   23.89    1.34 
  -6 -10   0   22.82    2.06 
  -6  10   0   25.54    2.04 
  -6  10   0   23.23    1.18 
  -8 -10   0    0.54    0.65 
  -8 -10   0   -0.10    0.43 
  -8 -10   0    1.66    1.47 
  -8 -10   0   -1.98    1.05 
   8 -10   0    0.18    0.79 
  -8 -10   0   -0.93    0.54 
   8 -10   0   -0.41    0.73 
  -8 -10   0    0.51    0.33 
  -8 -10   0    0.88    0.58 
   8 -10   0    1.18    0.67 
   8 -10   0    0.25    0.30 
  -8  10   0   -0.27    0.13 
  -8  10   0    0.58    0.32 
  -8  10   0   -0.12    0.55 
 -10 -10   0   -0.06    0.28 
 -10 -10   0    0.76    0.52 
  10 -10   0   -0.22    0.63 
 -10 -10   0    1.30    1.83 
 -10 -10   0    1.09    0.74 
  10 -10   0    0.12    0.33 
  10 -10   0    0.04    0.72 
 -10 -10   0    0.54    0.53 
 -10 -10   0    0.59    1.86 
 -10 -10   0   -0.21    0.46 
 -10  10   0   -0.53    0.29 
 -10  10   0    0.26    0.55 
 -10  10   0   -0.04    0.14 
  12 -10   0    0.80    1.06 
 -12 -10   0   -2.38    0.96 
 -12 -10   0   -0.53    0.63 
  12 -10   0    0.62    0.76 
 -12 -10   0    0.14    0.29 
 -12 -10   0    1.14    0.76 
 -12 -10   0    0.36    0.45 
 -12 -10   0    0.66    1.66 
 -12  10   0   -0.03    0.57 
 -12  10   0   -0.28    0.19 
 -12  10   0    0.38    0.39 
  14 -10   0   -1.11    0.76 
  14 -10   0    0.69    0.90 
 -14 -10   0    0.34    0.48 
 -14 -10   0    0.19    0.34 
  14 -10   0    0.30    0.40 
 -14 -10   0    0.48    0.68 
 -14  10   0   -0.59    0.67 
 -16 -10   0   -0.06    0.38 
 -16 -10   0   -0.26    0.52 
  16 -10   0   -0.03    0.41 
  16 -10   0   -0.58    0.46 
 -16  10   0   -0.59    0.26 
   1 -11   0   -0.13    0.76 
  -1 -11   0   -0.18    0.16 
  -1 -11   0    0.54    0.88 
  -1 -11   0    0.30    0.51 
  -1 -11   0   -1.08    0.89 
   1 -11   0   -0.22    0.27 
   1 -11   0   -0.39    0.87 
  -1 -11   0   -0.42    0.46 
   1 -11   0    1.06    1.10 
  -1 -11   0    0.05    0.28 
  -1 -11   0    0.85    0.73 
   1 -11   0   -0.21    0.44 
  -1  11   0   -0.58    0.67 
   3 -11   0    0.49    0.82 
   3 -11   0    0.39    0.26 
  -3 -11   0   -0.08    0.37 
  -3 -11   0    0.71    1.20 
  -3 -11   0    0.51    1.06 
  -3 -11   0    0.70    0.74 
   3 -11   0    0.19    0.41 
  -3 -11   0    0.12    0.43 
  -3 -11   0    0.06    0.28 
  -3 -11   0    0.01    0.21 
   3 -11   0    0.45    0.43 
   3 -11   0   -0.79    0.63 
   3 -11   0   -0.25    0.94 
  -3  11   0    0.13    0.69 
   5 -11   0    1.53    1.09 
   5 -11   0    0.40    0.89 
  -5 -11   0    0.71    0.49 
  -5 -11   0   -0.14    0.35 
  -5 -11   0    0.88    1.22 
   5 -11   0    0.23    0.55 
  -5 -11   0   -1.26    1.06 
  -5 -11   0    0.16    0.24 
   5 -11   0    0.86    0.72 
   5 -11   0    0.21    0.26 
  -5 -11   0   -0.06    0.45 
  -5 -11   0   -0.15    0.59 
  -5  11   0   -0.05    0.14 
  -5  11   0    0.00    0.20 
  -5  11   0    0.32    0.64 
  -7 -11   0    2.98    0.71 
  -7 -11   0    3.12    0.81 
  -7 -11   0    1.40    1.57 
   7 -11   0    4.50    0.63 
  -7 -11   0    0.47    1.34 
  -7 -11   0    3.32    1.39 
   7 -11   0    4.37    0.96 
   7 -11   0    5.58    1.37 
  -7  11   0    6.86    1.30 
  -7  11   0    3.98    0.54 
   9 -11   0    0.83    0.99 
  -9 -11   0    0.16    1.41 
  -9 -11   0    2.38    1.70 
  -9 -11   0    1.43    0.72 
  -9 -11   0    2.08    0.48 
  -9 -11   0    2.15    1.18 
   9 -11   0    3.32    0.88 
   9 -11   0    2.78    0.83 
  -9 -11   0    1.79    0.70 
  -9  11   0    1.71    0.54 
 -11 -11   0    0.35    1.14 
 -11 -11   0   -0.51    0.30 
  11 -11   0   -0.25    0.29 
  11 -11   0    1.14    0.76 
 -11 -11   0   -0.68    0.49 
 -11 -11   0   -0.77    0.53 
  11 -11   0    0.26    0.78 
 -11  11   0   -0.36    0.23 
 -11  11   0   -0.51    0.70 
 -13 -11   0   -0.05    0.49 
   0 -12   0   -0.18    0.29 
   0 -12   0    0.58    1.26 
  -2 -12   0    0.42    0.41 
   2 -12   0   -1.07    1.02 
  -2 -12   0    0.38    0.25 
   2 -12   0    0.64    0.57 
  -2  12   0    0.90    0.94 
   4 -12   0    0.54    0.32 
  -4 -12   0    0.33    0.28 
  -4 -12   0   -0.08    0.38 
  -4 -12   0    2.17    1.41 
   4 -12   0    0.85    0.48 
   4 -12   0   -0.60    1.19 
   6 -12   0    0.36    1.07 
  -6 -12   0    0.60    0.61 
  -6 -12   0    0.07    0.50 
  -6 -12   0    0.48    0.32 
  -6 -12   0    0.84    1.72 
   6 -12   0    0.96    0.62 
   6 -12   0    0.41    0.37 
  -6  12   0    0.59    0.25 
  -6  12   0   -0.45    0.78 
  -8 -12   0    0.17    0.55 
  26   0  -1    1.11    0.57 
 -26   0   1   -0.05    0.47 
 -26   0   1   -0.28    0.33 
 -26   0   1   -1.08    0.49 
  26   0  -1    0.60    0.44 
  26   0  -1   -1.52    1.07 
  24   0  -1   -1.13    0.48 
 -24   0   1   -0.07    0.60 
 -24   0   1    0.26    0.31 
 -24   0   1    0.33    0.46 
  24   0  -1    0.26    0.37 
  24   0  -1    0.11    0.86 
 -22   0   1   -0.41    0.32 
 -22   0   1    0.24    0.31 
 -22   0   1    1.23    0.61 
  22   0  -1    0.01    0.27 
  22   0  -1    0.90    1.08 
  22   0  -1    0.02    0.24 
  20   0  -1   -0.05    0.69 
  20   0  -1   -0.17    0.74 
 -20   0   1    0.21    0.33 
 -20   0   1    0.43    0.56 
  20   0  -1    0.14    0.27 
 -20   0   1   -0.06    0.24 
  18   0  -1    0.05    0.79 
  18   0  -1    0.39    0.56 
 -18   0   1    0.29    0.34 
  18   0  -1    0.20    0.33 
 -18   0   1    0.42    0.50 
 -18   0   1   -0.35    0.18 
  16   0  -1    0.34    0.27 
  16   0  -1    0.05    0.74 
 -16   0   1   -0.04    0.18 
  16   0  -1    0.09    0.48 
 -16   0   1   -0.31    0.39 
 -16   0   1    0.16    0.28 
  14   0  -1   -0.47    0.40 
  14   0  -1   -0.23    0.58 
 -14   0   1    0.02    0.23 
  14   0  -1   -0.02    0.14 
 -14   0   1    0.04    0.14 
 -14   0   1    0.32    0.38 
 -12   0   1   -0.39    0.33 
  12   0  -1   -0.01    0.51 
 -12   0   1   -0.08    0.35 
  12   0  -1    0.01    0.16 
  12   0  -1    0.82    0.50 
 -12   0   1   -0.08    0.14 
 -12   0   1   -0.05    0.19 
  10   0  -1   -0.41    0.31 
 -10   0   1   -0.04    0.16 
  10   0  -1   -0.02    0.15 
 -10   0   1   -0.14    0.33 
 -10   0   1   -0.10    0.12 
  10   0  -1    0.41    0.57 
 -10   0   1   -0.40    0.32 
   8   0  -1   -0.07    0.10 
  -8   0   1   -0.03    0.12 
  -8   0   1   -0.07    0.21 
   8   0  -1   -0.47    0.30 
   8   0  -1    0.06    0.28 
  -8   0   1   -0.01    0.10 
  -8   0   1    0.00    0.26 
  -6   0   1   -0.13    0.29 
  -6   0   1    0.29    0.25 
   6   0  -1    0.09    0.34 
   6   0  -1    0.47    0.29 
   6   0  -1    0.03    0.12 
  -6   0   1    0.06    0.11 
  -4   0   1   -0.05    0.09 
  -4   0   1   -0.03    0.16 
   4   0  -1   -0.01    0.19 
   4   0  -1    0.00    0.10 
   4   0  -1   -0.12    0.29 
  -2   0  -1   -0.04    0.08 
   2   0   1   -0.04    0.07 
  -2   0  -1   -0.02    0.04 
  -2   0  -1   -0.27    0.20 
   2   0   1    0.16    0.22 
  -2   0  -1   -0.03    0.09 
   2   0   1    0.08    0.12 
   4   0   1   -0.45    0.29 
   4   0   1   -0.08    0.15 
   4   0   1   -0.23    0.34 
  -4   0  -1   -0.08    0.36 
  -4   0  -1    0.15    0.14 
  -4   0  -1    0.34    0.39 
  -4   0  -1    0.13    0.17 
   4   0   1   -0.06    0.12 
  -6   0  -1    0.14    0.29 
   6   0   1   -0.07    0.07 
  -6   0  -1   -0.02    0.13 
  -6   0  -1   -0.06    0.24 
  -6   0  -1   -0.02    0.08 
   6   0   1    0.02    0.30 
   6   0   1    0.02    0.32 
   8   0   1    0.00    0.41 
  -8   0  -1   -0.07    0.19 
   8   0   1    0.01    0.17 
  -8   0  -1    0.14    0.15 
  -8   0  -1   -0.01    0.35 
   8   0   1    0.13    0.14 
   8   0   1    0.21    0.42 
  -8   0  -1    0.05    0.38 
  10   0   1    0.25    0.49 
  10   0   1    0.32    0.45 
  10   0   1    0.14    0.20 
 -10   0  -1   -0.74    0.36 
 -10   0  -1   -0.14    0.19 
 -10   0  -1   -0.04    0.41 
  10   0   1   -0.11    0.10 
 -10   0  -1   -0.25    0.16 
  12   0   1   -0.45    0.45 
  12   0   1   -0.02    0.13 
  12   0   1   -0.11    0.19 
 -12   0  -1   -0.07    0.19 
 -12   0  -1    0.12    0.18 
 -12   0  -1   -0.58    0.29 
  12   0   1    0.12    0.45 
 -12   0  -1    0.06    0.40 
 -14   0  -1   -0.06    0.23 
  14   0   1    0.25    0.61 
 -14   0  -1    0.02    0.20 
 -14   0  -1   -0.13    0.47 
 -14   0  -1   -0.10    0.39 
  14   0   1    0.16    0.69 
  14   0   1   -0.08    0.21 
 -16   0  -1    0.33    0.34 
  16   0   1    0.04    0.76 
  16   0   1    0.31    0.72 
  16   0   1    0.08    0.23 
 -16   0  -1    0.55    0.62 
 -16   0  -1   -0.23    0.50 
 -16   0  -1   -0.29    0.21 
 -18   0  -1    0.39    0.50 
  18   0   1    0.02    0.28 
  18   0   1   -0.40    0.63 
  18   0   1   -0.50    0.66 
 -18   0  -1    0.37    0.27 
 -18   0  -1    0.64    0.42 
 -20   0  -1   -0.19    0.24 
 -20   0  -1    0.11    0.64 
 -20   0  -1    0.24    0.30 
  20   0   1   -0.17    0.75 
  20   0   1    0.50    0.73 
  20   0   1    0.24    0.35 
 -22   0  -1    1.59    0.72 
  22   0   1    0.04    0.41 
 -22   0  -1    0.40    0.36 
 -22   0  -1   -0.03    0.37 
  22   0   1    0.21    0.30 
 -24   0  -1   -0.15    0.29 
 -24   0  -1   -0.39    0.39 
  24   0   1    0.10    0.56 
 -24   0  -1   -0.57    0.75 
  24   0   1    0.74    0.41 
 -26   0  -1    1.27    0.98 
 -26   0  -1    0.13    0.57 
 -26   0  -1   -0.77    0.34 
  26   0   1   -1.45    0.69 
  26   0   1    1.47    3.10 
  27  -1  -1   -0.84    0.72 
  27  -1  -1    0.72    1.21 
 -27  -1   1    0.85    0.73 
 -27  -1   1    0.17    0.43 
 -27  -1   1    0.34    0.48 
  27   1  -1   -0.45    1.37 
 -27   1   1   -0.21    0.60 
 -27   1   1   -0.29    0.33 
  27   1  -1   -1.27    1.27 
  27   1  -1    0.45    0.89 
 -25  -1   1    1.18    0.53 
  25  -1  -1   -1.10    0.80 
  25  -1  -1   -0.70    0.49 
 -25  -1   1    1.68    0.80 
 -25  -1   1    0.77    0.46 
  25   1  -1    0.48    1.66 
 -25   1   1    1.51    0.53 
  25   1  -1    1.23    0.41 
  25   1  -1   -0.07    0.47 
  25   1  -1    2.01    1.37 
 -25   1   1    0.51    0.52 
 -23  -1   1    4.76    1.02 
 -23  -1   1    4.48    0.82 
 -23  -1   1    5.00    0.79 
  23  -1  -1    5.54    1.86 
  23  -1  -1    4.92    0.77 
  23  -1  -1    3.21    0.99 
  23   1  -1    5.17    1.81 
 -23   1   1    4.32    0.82 
 -23   1   1    5.15    1.16 
  23   1  -1    5.42    1.94 
  23   1  -1    4.34    0.71 
 -23   1   1    3.00    0.58 
 -21  -1   1    5.50    1.05 
 -21  -1   1    3.09    0.57 
  21  -1  -1    4.44    0.73 
  21  -1  -1    4.82    1.32 
  21  -1  -1    3.05    1.23 
 -21  -1   1    5.03    0.78 
 -21   1   1    4.46    0.98 
  21   1  -1    3.55    1.45 
  21   1  -1    2.85    1.49 
 -21   1   1    3.99    0.72 
  21   1  -1    3.83    0.63 
 -19  -1   1    0.81    0.66 
  19  -1  -1    1.27    0.47 
  19  -1  -1    1.30    0.91 
  19  -1  -1    1.82    0.93 
 -19  -1   1    1.49    0.69 
 -19  -1   1    1.83    0.49 
 -19   1   1    1.07    0.34 
 -19   1   1    1.07    0.65 
 -19   1   1    0.92    0.41 
  19   1  -1    1.66    1.09 
  19   1  -1    2.34    1.22 
  19   1  -1    1.04    0.35 
  19   1  -1   -1.63    0.96 
  17  -1  -1    1.89    0.84 
 -17  -1   1    1.26    0.38 
  17  -1  -1    1.62    0.40 
  17  -1  -1    2.19    1.04 
 -17  -1   1    1.57    0.45 
 -17  -1   1    1.12    0.55 
 -17  -1   1    1.02    0.67 
  17   1  -1    1.32    0.97 
  17   1  -1    1.33    0.63 
  17   1  -1    1.18    0.38 
 -17   1   1    1.98    0.42 
 -17   1   1    0.93    0.36 
 -17   1   1    0.82    0.54 
 -15  -1   1    1.05    0.66 
  15  -1  -1    1.54    0.74 
 -15  -1   1    1.39    0.36 
 -15  -1   1    1.48    0.58 
  15  -1  -1    1.54    0.86 
 -15  -1   1    1.94    0.38 
  15  -1  -1    1.40    0.35 
  15   1  -1    1.41    0.66 
  15   1  -1    0.30    0.83 
 -15   1   1    1.26    0.37 
 -15   1   1    2.09    0.68 
  15   1  -1    1.71    0.37 
 -13  -1   1   51.35    2.09 
  13  -1  -1   51.48    1.92 
 -13  -1   1   53.65    2.88 
  13  -1  -1   54.86    2.77 
  13  -1  -1   53.64    2.10 
 -13  -1   1   53.90    2.09 
  13  -1  -1   54.85    2.96 
 -13  -1   1   53.57    2.45 
 -13   1   1   50.83    2.47 
  13   1  -1   55.13    2.70 
 -13   1   1   54.95    2.16 
  13   1  -1   53.36    2.04 
 -13   1   1   51.51    2.00 
  13   1  -1   52.28    3.27 
 -11  -1   1   37.71    1.81 
 -11  -1   1   36.74    1.50 
  11  -1  -1   37.67    2.15 
  11  -1  -1   36.41    1.50 
  11  -1  -1   34.77    2.02 
 -11  -1   1   33.55    2.17 
  11  -1  -1   34.80    1.40 
 -11  -1   1   36.92    1.49 
  11   1  -1   36.43    1.93 
 -11   1   1   37.47    1.85 
 -11   1   1   35.76    1.52 
  11   1  -1   36.85    1.46 
  11   1  -1   35.21    2.45 
 -11   1   1   37.10    1.43 
   9  -1  -1   66.18    2.28 
  -9  -1   1   61.11    2.23 
   9  -1  -1   64.83    2.77 
   9  -1  -1   64.28    2.22 
  -9  -1   1   63.79    2.25 
  -9  -1   1   66.01    3.02 
   9  -1  -1   63.38    2.71 
  -9  -1   1   60.93    2.49 
   9   1  -1   65.81    3.23 
   9   1  -1   62.39    2.20 
  -9   1   1   60.55    2.79 
  -9   1   1   60.81    2.29 
   9   1  -1   63.59    2.64 
  -9   1   1   63.68    2.18 
   7  -1  -1    2.48    0.29 
  -7  -1   1    2.27    0.23 
   7  -1  -1    2.51    0.46 
  -7  -1   1    2.00    0.54 
  -7  -1   1    2.53    0.25 
  -7  -1   1    2.36    0.41 
   7  -1  -1    2.45    0.26 
   7  -1  -1    2.99    0.51 
   7   1  -1    2.33    0.22 
  -7   1   1    2.58    0.26 
  -7   1   1    2.60    0.27 
  -7   1   1    2.47    0.41 
   7   1  -1    3.41    0.73 
   5  -1  -1   50.17    1.95 
  -5  -1   1   50.54    1.65 
  -5  -1   1   49.76    1.68 
   5  -1  -1   51.78    1.74 
   5  -1  -1   52.29    1.81 
  -5  -1   1   50.15    2.31 
   5   1  -1   45.97    2.35 
   5   1  -1   50.14    1.67 
  -5   1   1   51.49    1.74 
   5   1  -1   49.58    2.36 
  -5   1   1   52.08    1.78 
  -5   1   1   50.89    1.90 
   3  -1  -1  113.48    3.70 
   1  -1  -1   82.72    2.61 
  -1  -1   1   83.14    2.59 
  -1  -1   1   81.78    2.83 
  -1  -1   1   84.47    2.62 
   1  -1  -1   83.74    2.63 
  -1  -1   1   82.45    2.69 
   1  -1  -1   84.51    2.65 
   1   1  -1   81.41    2.85 
   1   1  -1   86.24    2.71 
   1   1  -1   82.16    2.71 
   1   1  -1   81.25    2.73 
  -1  -1  -1  237.05    7.43 
  -1  -1  -1  238.82    7.28 
   1  -1   1  233.67    7.50 
  -1   1  -1  242.71    7.43 
   1   1   1  242.21    7.49 
  -1   1  -1  240.54    7.51 
   1   1   1  230.72    7.73 
  -3  -1  -1  106.13    4.00 
  -3  -1  -1  108.89    3.68 
   3  -1   1  117.65    3.79 
  -3  -1  -1  110.16    3.48 
   3  -1   1  107.49    3.38 
  -3  -1  -1   90.19    4.11 
   3  -1   1  106.52    3.49 
   3  -1   1  109.77    3.47 
  -3  -1  -1  104.34    3.46 
  -3   1  -1  109.77    3.40 
  -3   1  -1  107.70    3.74 
  -3   1  -1  107.23    3.48 
  -3   1  -1  112.44    3.54 
   3   1   1  109.71    3.46 
   3   1   1   99.98    4.19 
   3   1   1  108.15    3.46 
  -5  -1  -1    2.07    0.27 
   5  -1   1    2.27    0.21 
   5  -1   1    2.16    0.25 
  -5  -1  -1    2.33    0.26 
   5  -1   1    2.07    0.47 
  -5  -1  -1    2.87    0.67 
  -5  -1  -1    2.76    0.48 
   5  -1   1    2.17    0.39 
  -5   1  -1    2.26    0.49 
   5   1   1    1.60    0.21 
  -5   1  -1    2.46    0.32 
   5   1   1    1.60    0.66 
   5   1   1    2.27    0.54 
  -5   1  -1    2.24    0.22 
   5   1   1    2.00    0.24 
  -5   1  -1    2.09    0.29 
   5   1   1    2.27    0.43 
   7  -1   1   20.93    1.34 
  -7  -1  -1   20.79    0.95 
  -7  -1  -1   21.04    0.97 
  -7  -1  -1   21.02    1.26 
  -7  -1  -1   21.24    1.58 
   7  -1   1   20.50    1.29 
   7  -1   1   20.64    0.87 
   7   1   1   21.95    0.94 
  -7   1  -1   21.36    1.11 
  -7   1  -1   21.44    1.00 
   7   1   1   21.95    0.95 
   7   1   1   19.43    1.23 
   7   1   1   19.50    1.89 
  -7   1  -1   20.78    0.89 
  -9  -1  -1   15.59    1.55 
  -9  -1  -1   17.99    0.93 
   9  -1   1   16.28    0.88 
  -9  -1  -1   16.87    1.24 
   9  -1   1   16.34    1.33 
   9  -1   1   17.69    0.81 
  -9  -1  -1   16.94    0.90 
   9   1   1   17.82    1.63 
  -9   1  -1   18.30    1.17 
  -9   1  -1   18.37    0.86 
  -9   1  -1   16.89    0.94 
   9   1   1   16.99    1.25 
  -9   1  -1   18.15    1.30 
   9   1   1   17.08    0.86 
   9   1   1   17.72    0.87 
  11  -1   1    0.89    0.28 
 -11  -1  -1    0.62    0.26 
  11  -1   1    0.43    0.47 
 -11  -1  -1    0.67    0.26 
 -11  -1  -1    0.48    0.53 
 -11  -1  -1    2.09    0.62 
  11  -1   1    0.62    0.50 
  11  -1   1    0.63    0.19 
  11   1   1    1.04    0.26 
  11   1   1    1.17    0.69 
 -11   1  -1    0.68    0.48 
  11   1   1    0.95    0.49 
  11   1   1    1.25    0.30 
 -11   1  -1    0.72    0.30 
  13  -1   1    0.73    0.28 
 -13  -1  -1    1.30    0.37 
  13  -1   1    1.32    0.76 
 -13  -1  -1    0.91    0.55 
 -13  -1  -1    0.54    0.59 
 -13  -1  -1    0.71    0.26 
  13  -1   1    0.66    0.64 
  13   1   1    0.88    0.59 
 -13   1  -1    0.87    0.28 
  13   1   1    2.06    0.90 
  13   1   1    1.08    0.28 
 -13   1  -1    1.24    0.39 
  13   1   1    0.97    0.33 
 -13   1  -1    1.26    0.62 
  15  -1   1    2.59    0.95 
  15  -1   1    2.73    0.49 
 -15  -1  -1    1.73    0.48 
  15  -1   1    2.33    0.45 
 -15  -1  -1    2.26    0.83 
 -15  -1  -1    1.35    0.40 
 -15  -1  -1    1.26    0.72 
  15  -1   1    2.37    0.88 
  15   1   1    2.39    0.83 
 -15   1  -1    1.30    0.67 
 -15   1  -1    2.56    0.55 
  15   1   1    1.09    0.88 
  15   1   1    2.36    1.39 
 -15   1  -1    1.67    0.36 
  15   1   1    1.80    0.40 
 -17  -1  -1   -0.11    0.41 
  17  -1   1    0.00    0.71 
  17  -1   1    0.28    0.35 
 -17  -1  -1   -0.42    0.54 
  17  -1   1    0.82    0.90 
 -17  -1  -1    0.76    0.36 
 -17  -1  -1   -0.11    0.31 
  17   1   1    0.88    0.86 
 -17   1  -1    0.21    0.28 
  17   1   1    0.43    0.30 
  17   1   1    0.58    0.72 
 -17   1  -1    0.50    0.39 
 -17   1  -1    0.04    0.54 
  19  -1   1    2.73    0.56 
 -19  -1  -1    1.45    0.73 
 -19  -1  -1    2.62    0.52 
  19  -1   1    2.62    1.03 
 -19  -1  -1    3.75    0.73 
  19  -1   1    2.51    0.92 
 -19   1  -1    2.05    0.47 
 -19   1  -1    3.01    0.98 
  19   1   1    2.78    1.38 
  19   1   1    2.35    0.50 
  19   1   1    2.35    1.17 
 -19   1  -1    2.58    0.63 
 -21  -1  -1    0.24    0.38 
  21  -1   1    1.58    0.94 
  21  -1   1    0.10    0.69 
 -21  -1  -1    0.41    0.77 
 -21  -1  -1    0.14    0.73 
 -21  -1  -1    0.59    0.33 
  21  -1   1    0.59    0.34 
  21   1   1    0.18    0.45 
 -21   1  -1    0.17    0.46 
 -21   1  -1    0.59    0.33 
 -21   1  -1    1.37    0.72 
  21   1   1    0.32    1.41 
  21   1   1    0.45    0.30 
  23  -1   1    0.05    0.63 
 -23  -1  -1   -0.33    0.32 
 -23  -1  -1   -0.32    0.37 
 -23  -1  -1   -1.11    0.54 
  23  -1   1    0.50    0.36 
  23   1   1   -0.96    1.14 
 -23   1  -1    0.20    0.71 
 -23   1  -1    0.25    0.34 
 -23   1  -1    0.36    0.44 
  23   1   1   -0.14    0.35 
  23   1   1   -0.84    0.53 
 -25  -1  -1   -0.73    0.78 
  25  -1   1   -0.24    0.29 
 -25  -1  -1    0.91    0.55 
  25   1   1    0.90    0.76 
 -25   1  -1    0.59    0.45 
 -25   1  -1    1.45    0.88 
 -25   1  -1   -0.53    0.50 
  25   1   1    0.25    1.60 
  26  -2  -1   -0.80    0.69 
  26  -2  -1   -0.87    0.73 
 -26  -2   1   -0.35    0.46 
 -26  -2   1   -0.54    0.58 
 -26  -2   1   -0.12    0.38 
  26  -2  -1   -0.07    0.39 
 -26   2   1   -0.68    0.31 
 -26   2   1    1.76    0.63 
  26   2  -1   -0.41    0.73 
  26   2  -1   -0.45    1.41 
  26   2  -1    1.02    1.43 
 -26   2   1   -0.58    0.51 
 -24  -2   1    0.89    0.51 
  24  -2  -1    1.11    0.43 
 -24  -2   1    1.43    0.77 
  24  -2  -1    0.69    0.96 
 -24  -2   1    0.95    0.50 
  24  -2  -1    1.02    0.87 
 -24   2   1    0.11    0.64 
  24   2  -1    1.56    1.21 
  24   2  -1   -0.67    0.45 
 -24   2   1    0.55    0.44 
 -24   2   1    0.96    0.37 
  24   2  -1    0.85    0.42 
  24   2  -1    1.06    1.44 
 -22  -2   1    0.11    0.34 
  22  -2  -1   -0.44    0.81 
 -22  -2   1    0.72    0.60 
  22  -2  -1    0.79    0.32 
  22  -2  -1    0.02    0.73 
 -22  -2   1    0.17    0.29 
  22   2  -1    0.92    1.12 
 -22   2   1    0.45    0.53 
 -22   2   1    0.96    0.44 
  22   2  -1    0.05    0.26 
  22   2  -1    1.14    1.36 
 -22   2   1   -0.08    0.23 
 -20  -2   1    0.24    0.34 
 -20  -2   1   -0.13    0.54 
 -20  -2   1    0.83    0.38 
  20  -2  -1    0.63    0.35 
  20  -2  -1    0.76    0.75 
  20  -2  -1    1.27    1.03 
 -20   2   1    1.15    0.38 
  20   2  -1    2.51    1.26 
 -20   2   1    0.54    0.55 
  20   2  -1    0.75    1.32 
  20   2  -1    0.82    0.35 
 -20   2   1    0.19    0.38 
 -18  -2   1    1.07    0.40 
 -18  -2   1    0.55    0.39 
 -18  -2   1    1.23    0.58 
  18  -2  -1    0.98    0.35 
  18  -2  -1    0.29    0.69 
  18  -2  -1    1.09    0.93 
  18   2  -1    0.86    1.04 
  18   2  -1    1.92    1.39 
  18   2  -1    1.04    0.37 
 -18   2   1    0.42    0.54 
 -18   2   1    1.37    0.34 
  18   2  -1    0.53    0.35 
 -18   2   1    0.73    0.36 
  16  -2  -1    4.43    1.11 
 -16  -2   1    3.86    0.53 
 -16  -2   1    2.51    0.98 
  16  -2  -1    5.36    1.18 
  16  -2  -1    4.56    0.55 
 -16  -2   1    5.22    0.66 
 -16  -2   1    5.10    0.86 
  16   2  -1    5.06    0.51 
 -16   2   1    5.53    0.72 
 -16   2   1    5.20    0.98 
  16   2  -1    3.98    1.60 
  16   2  -1    4.11    1.41 
  16   2  -1    4.31    0.93 
 -16   2   1    4.44    0.50 
 -14  -2   1    2.64    0.84 
 -14  -2   1    2.29    0.42 
 -14  -2   1    2.95    0.64 
  14  -2  -1    2.74    0.82 
  14  -2  -1    2.40    0.44 
 -14  -2   1    3.07    0.49 
  14  -2  -1    3.31    0.85 
  14  -2  -1    2.99    0.71 
  14   2  -1    4.16    1.18 
 -14   2   1    2.83    0.51 
 -14   2   1    2.91    0.40 
 -14   2   1    3.32    0.71 
  14   2  -1    3.01    0.74 
  14   2  -1    1.05    1.04 
  14   2  -1    3.65    0.46 
 -12  -2   1    0.12    0.17 
 -12  -2   1    0.42    0.35 
 -12  -2   1    0.47    0.22 
 -12  -2   1    0.12    0.61 
  12  -2  -1   -0.02    0.35 
  12  -2  -1    0.11    0.18 
  12  -2  -1   -0.10    0.39 
  12   2  -1    0.39    0.18 
 -12   2   1    0.00    0.34 
  12   2  -1   -0.07    0.69 
  12   2  -1    0.05    0.32 
  12   2  -1    0.36    0.86 
 -12   2   1    0.11    0.14 
 -12   2   1    0.20    0.21 
 -10  -2   1   12.28    1.57 
  10  -2  -1   10.78    1.13 
 -10  -2   1   10.00    0.61 
 -10  -2   1   10.14    0.82 
  10  -2  -1   10.75    1.02 
  10  -2  -1   10.89    0.74 
 -10  -2   1   10.72    0.66 
  10  -2  -1   11.29    0.67 
 -10   2   1   10.19    0.77 
  10   2  -1   12.11    1.79 
  10   2  -1   11.37    0.59 
 -10   2   1   10.75    0.56 
 -10   2   1    9.98    0.90 
  10   2  -1    8.84    1.50 
   8  -2  -1   14.20    0.72 
  -8  -2   1   14.24    0.67 
   8  -2  -1   13.71    1.06 
  -8  -2   1   14.25    0.70 
  -8  -2   1   12.15    1.32 
  -8  -2   1   14.24    0.73 
   8  -2  -1   15.13    0.85 
   8   2  -1   15.10    1.52 
  -8   2   1   15.05    0.75 
  -8   2   1   14.04    0.93 
   8   2  -1   13.76    0.63 
  -8   2   1   14.32    0.60 
   8   2  -1   14.07    1.47 
   6  -2  -1   44.16    1.76 
  -6  -2   1   45.09    1.59 
  -6  -2   1   46.11    1.66 
   6  -2  -1   43.11    1.87 
   6  -2  -1   44.29    1.59 
  -6  -2   1   43.20    2.32 
  -6  -2   1   45.44    1.62 
  -6  -2   1   44.19    1.50 
  -6  -2   1   38.53    2.58 
   6   2  -1   42.12    2.23 
  -6   2   1   43.53    1.77 
   6   2  -1   42.07    1.70 
  -6   2   1   45.65    1.53 
  -6   2   1   44.19    1.59 
  -6   2   1   45.37    1.72 
   6   2  -1   42.99    1.48 
   4  -2  -1   12.17    0.75 
  -4  -2   1   11.87    0.89 
  -4  -2   1   12.43    1.16 
   4  -2  -1   13.35    0.57 
  -4  -2   1   11.25    1.05 
  -4  -2   1   10.68    0.78 
   4  -2  -1   12.27    0.70 
  -4  -2   1   12.79    0.46 
  -4  -2   1   12.44    0.52 
   4  -2  -1   12.55    0.57 
  -4  -2   1   12.45    0.65 
  -4  -2   1   13.73    0.57 
   4   2  -1   12.62    0.46 
  -4   2   1   12.39    0.73 
  -4   2   1   12.44    0.56 
   4   2  -1   12.66    0.96 
   4   2  -1   14.32    1.18 
  -4   2   1   13.01    0.66 
   4   2  -1   13.35    0.58 
  -4   2   1   10.96    0.59 
   2  -2  -1   25.89    1.24 
  -2  -2   1   28.83    1.15 
  -2  -2   1   26.64    1.54 
   2  -2  -1   27.27    0.94 
   2  -2  -1   27.94    0.93 
  -2  -2   1   29.02    1.37 
   2  -2  -1   27.61    1.00 
  -2  -2   1   26.35    1.17 
  -2  -2   1   26.09    1.20 
  -2  -2   1   27.40    1.21 
   2  -2  -1   23.91    1.12 
   2  -2  -1   28.35    1.05 
   2   2  -1   27.81    1.57 
   2   2  -1   24.41    1.20 
  -2   2   1   28.32    1.11 
  -2   2   1   29.55    1.25 
  -2   2   1   27.29    1.02 
  -2   2   1   28.26    0.94 
   2   2  -1   33.22    1.48 
   0  -2  -1   12.97    0.61 
   0  -2   1   12.56    0.66 
   0  -2  -1   12.69    0.56 
   0  -2   1   13.23    0.50 
   0  -2  -1   13.47    0.60 
   0  -2   1   13.46    0.63 
   0  -2  -1   12.58    0.53 
   0  -2  -1   13.26    0.97 
   0  -2   1   12.70    0.90 
   0  -2   1   13.67    0.76 
   0  -2   1   12.64    0.68 
   0  -2  -1   13.49    0.81 
   0   2  -1   13.87    0.65 
   0   2  -1   12.47    0.52 
   0   2  -1   13.18    0.74 
   0   2   1   12.16    0.54 
   0   2   1   13.01    0.55 
   0   2   1   12.94    0.54 
   0   2   1   12.69    0.63 
   0   2   1   14.21    0.81 
   0   2  -1   13.21    0.78 
   0   2  -1   13.77    0.66 
  -2  -2  -1  538.40   17.72 
   2  -2   1  566.88   17.28 
  -2  -2  -1  556.72   17.10 
   2   2   1  556.59   17.62 
   4  -2   1    1.85    0.15 
  -4  -2  -1    1.77    0.24 
  -4  -2  -1    1.12    0.61 
  -4  -2  -1    2.06    0.28 
   4  -2   1    1.59    0.23 
   4  -2   1    2.08    0.46 
  -4  -2  -1    1.48    0.57 
   4   2   1    2.29    0.67 
   4   2   1    1.54    0.21 
   4   2   1    2.83    0.39 
  -4   2  -1    2.06    0.32 
  -4   2  -1    1.92    0.26 
  -4   2  -1    1.79    0.16 
  -4   2  -1    2.63    0.46 
   4   2   1    1.27    0.18 
  -6  -2  -1    3.81    0.36 
   6  -2   1    3.71    0.26 
  -6  -2  -1    3.74    0.57 
   6  -2   1    3.80    0.44 
  -6  -2  -1    2.47    0.85 
  -6  -2  -1    3.39    0.37 
  -6  -2  -1    5.50    0.98 
   6  -2   1    3.59    0.34 
   6  -2   1    3.76    0.69 
  -6   2  -1    4.01    0.50 
   6   2   1    3.96    0.44 
  -6   2  -1    3.32    0.37 
   6   2   1    3.47    0.31 
  -6   2  -1    3.55    0.28 
   6   2   1    4.19    0.99 
   6   2   1    4.07    0.35 
  -6   2  -1    4.71    0.72 
   8  -2   1   24.81    1.13 
  -8  -2  -1   27.14    1.51 
   8  -2   1   28.26    1.46 
  -8  -2  -1   27.89    2.11 
  -8  -2  -1   25.86    1.19 
  -8  -2  -1   25.67    1.18 
   8  -2   1   27.87    1.70 
   8   2   1   26.73    1.17 
  -8   2  -1   26.32    1.23 
  -8   2  -1   24.33    1.52 
   8   2   1   28.33    1.21 
   8   2   1   25.03    2.28 
  -8   2  -1   27.30    1.08 
   8   2   1   26.91    1.13 
  10  -2   1    0.58    0.23 
 -10  -2  -1    1.16    0.52 
 -10  -2  -1    0.99    0.29 
 -10  -2  -1    0.99    0.76 
 -10  -2  -1    0.67    0.23 
  10  -2   1    0.84    0.18 
  10  -2   1    0.99    0.30 
  10  -2   1    1.38    0.62 
  10  -2   1    0.66    0.41 
  10   2   1    0.87    0.47 
 -10   2  -1    1.09    0.51 
  10   2   1    0.92    0.27 
 -10   2  -1    0.67    0.27 
  10   2   1    0.43    0.17 
  10   2   1    1.34    0.69 
  10   2   1    1.13    0.30 
 -10   2  -1    0.49    0.20 
  10   2   1    1.05    0.92 
  12  -2   1   21.51    1.62 
  12  -2   1   20.74    1.10 
 -12  -2  -1   21.48    1.15 
 -12  -2  -1   20.36    1.95 
 -12  -2  -1   19.70    1.11 
  12  -2   1   20.44    1.69 
 -12  -2  -1   20.32    1.49 
  12  -2   1   18.63    1.07 
  12   2   1   23.51    2.10 
 -12   2  -1   21.54    1.21 
  12   2   1   20.97    0.97 
  12   2   1   18.59    2.32 
  12   2   1   20.69    1.04 
  12   2   1   21.62    1.08 
 -12   2  -1   21.52    1.59 
 -12   2  -1   20.74    1.02 
  12   2   1   19.50    1.52 
  14  -2   1   -0.17    0.59 
 -14  -2  -1    0.51    0.35 
  14  -2   1    1.10    0.69 
 -14  -2  -1    0.62    0.58 
  14  -2   1    1.13    0.35 
  14  -2   1    0.66    0.34 
 -14  -2  -1    0.05    0.73 
 -14  -2  -1    0.53    0.28 
  14   2   1    1.58    0.80 
 -14   2  -1    0.83    0.60 
  14   2   1    0.65    0.29 
  14   2   1    0.48    1.11 
 -14   2  -1    0.78    0.39 
 -14   2  -1    0.75    0.28 
  14   2   1    1.84    0.69 
 -16  -2  -1    1.51    0.50 
 -16  -2  -1    2.50    0.80 
 -16  -2  -1    1.38    0.44 
  16  -2   1    1.68    0.83 
  16  -2   1    1.89    0.94 
 -16  -2  -1    1.16    0.91 
  16  -2   1    1.30    0.38 
  16   2   1    1.13    0.37 
  16   2   1    1.99    1.45 
 -16   2  -1    1.70    0.40 
  16   2   1    1.40    0.78 
 -16   2  -1    1.24    0.75 
 -16   2  -1    1.45    0.48 
 -18  -2  -1    1.70    1.01 
 -18  -2  -1    2.56    0.57 
  18  -2   1    2.98    0.96 
 -18  -2  -1    2.73    0.66 
  18  -2   1    2.46    0.53 
 -18  -2  -1    2.39    0.83 
  18  -2   1    3.39    0.99 
 -18   2  -1    2.31    0.62 
  18   2   1    3.23    1.78 
 -18   2  -1    2.79    0.91 
  18   2   1    2.62    0.53 
 -18   2  -1    2.82    0.53 
  20  -2   1    0.10    0.69 
 -20  -2  -1    0.27    0.30 
  20  -2   1    0.29    0.34 
  20  -2   1    0.79    0.84 
 -20  -2  -1    0.34    0.66 
  20  -2   1    0.19    0.09 
 -20  -2  -1   -0.03    0.62 
 -20  -2  -1    0.05    0.37 
 -20   2  -1    0.92    0.67 
  20   2   1    0.22    0.47 
  20   2   1   -0.99    0.86 
 -20   2  -1    0.10    0.26 
  20   2   1    0.30    0.29 
 -22  -2  -1   -0.85    0.67 
 -22  -2  -1    0.02    0.35 
  22  -2   1    0.45    0.34 
  22  -2   1   -0.56    0.63 
 -22  -2  -1   -0.24    0.54 
  22  -2   1   -0.76    0.77 
 -22  -2  -1    0.52    0.44 
 -22   2  -1    0.40    0.33 
 -22   2  -1   -0.10    0.43 
 -22   2  -1   -0.10    0.60 
  22   2   1   -0.10    0.37 
 -22   2  -1    0.48    0.52 
  22   2   1    0.03    1.32 
 -24  -2  -1    0.38    0.79 
  24  -2   1    0.12    0.32 
 -24  -2  -1    0.30    0.46 
 -24  -2  -1   -1.46    0.60 
  24  -2   1   -0.59    0.85 
 -24   2  -1   -0.17    0.42 
  24   2   1   -0.49    0.52 
 -24   2  -1    0.01    0.33 
  24   2   1   -0.19    1.52 
 -24   2  -1   -0.26    0.43 
 -24   2  -1    0.10    0.73 
 -25  -3   1    0.07    0.47 
  25  -3  -1    1.42    0.92 
  25  -3  -1   -0.56    0.88 
  25  -3  -1    0.67    0.46 
 -25  -3   1    0.46    0.47 
 -25  -3   1    0.77    0.56 
  25   3  -1    2.27    1.76 
 -25   3   1    2.15    0.84 
  25   3  -1   -0.77    0.52 
 -25   3   1    0.57    0.37 
 -25   3   1    0.31    0.45 
 -23  -3   1    0.40    0.39 
  23  -3  -1    0.33    0.33 
 -23  -3   1    0.26    0.38 
 -23  -3   1   -0.46    0.45 
 -23  -3   1   -0.13    0.74 
  23  -3  -1   -0.25    0.75 
  23  -3  -1   -0.27    0.72 
  23   3  -1    0.13    0.31 
  23   3  -1    0.74    1.08 
 -23   3   1    0.03    0.25 
  23   3  -1    1.10    1.42 
 -23   3   1    0.04    0.40 
 -23   3   1   -0.46    0.49 
  23   3  -1    0.27    0.43 
 -21  -3   1   -0.02    0.76 
  21  -3  -1    2.59    0.57 
  21  -3  -1    1.67    1.00 
 -21  -3   1    1.62    0.63 
 -21  -3   1    1.20    0.44 
  21  -3  -1    2.51    1.15 
 -21  -3   1    1.09    0.44 
 -21   3   1    1.83    0.42 
  21   3  -1    2.67    1.42 
 -21   3   1    1.35    0.50 
  21   3  -1    1.84    1.22 
 -21   3   1    1.58    0.51 
 -19  -3   1    0.17    0.32 
  19  -3  -1   -0.11    0.61 
  19  -3  -1    1.17    0.82 
  19  -3  -1    0.50    0.32 
  19  -3  -1   -0.11    0.12 
 -19  -3   1   -0.01    0.53 
 -19  -3   1    0.39    0.28 
 -19  -3   1    0.45    0.44 
  19   3  -1   -0.19    0.19 
 -19   3   1    0.12    0.39 
  19   3  -1    0.62    1.05 
 -19   3   1    0.03    0.22 
  19   3  -1    0.05    1.01 
 -19   3   1   -0.27    0.44 
 -17  -3   1    0.24    0.31 
  17  -3  -1    0.90    0.71 
 -17  -3   1    0.04    0.78 
  17  -3  -1    0.24    0.31 
 -17  -3   1    0.13    0.49 
  17  -3  -1    0.25    0.58 
  17  -3  -1    0.01    0.11 
 -17  -3   1    0.46    0.32 
  17   3  -1   -0.23    0.82 
  17   3  -1    0.32    0.92 
 -17   3   1   -0.17    0.47 
 -17   3   1    0.19    0.35 
  17   3  -1   -0.16    0.15 
 -17   3   1    0.09    0.25 
  15  -3  -1   30.46    1.47 
  15  -3  -1   30.61    1.57 
  15  -3  -1   29.20    2.05 
 -15  -3   1   27.39    1.46 
 -15  -3   1   29.67    1.71 
 -15  -3   1   28.85    1.41 
 -15  -3   1   26.93    2.42 
  15  -3  -1   31.05    2.21 
 -15   3   1   29.08    1.83 
 -15   3   1   29.42    1.29 
  15   3  -1   27.99    2.69 
  15   3  -1   27.58    1.29 
  15   3  -1   27.44    2.89 
 -15   3   1   28.54    1.50 
  13  -3  -1    6.86    0.72 
 -13  -3   1    7.66    0.60 
  13  -3  -1    8.35    1.08 
 -13  -3   1    6.05    1.27 
  13  -3  -1    9.00    1.30 
  13  -3  -1    7.96    0.63 
 -13  -3   1    7.16    0.64 
  13   3  -1    8.06    1.67 
 -13   3   1    8.11    0.51 
  13   3  -1    7.12    0.52 
 -13   3   1    8.54    0.88 
 -13   3   1    7.26    0.65 
  13   3  -1    7.41    1.59 
 -11  -3   1   -0.04    0.12 
  11  -3  -1   -0.42    0.40 
 -11  -3   1   -0.34    0.53 
  11  -3  -1    0.53    0.31 
 -11  -3   1    0.08    0.27 
  11  -3  -1    0.05    0.17 
 -11  -3   1    0.07    0.14 
  11   3  -1    0.41    0.35 
 -11   3   1   -0.02    0.11 
  11   3  -1    0.37    0.74 
 -11   3   1   -0.16    0.27 
  11   3  -1    0.03    0.13 
  11   3  -1    0.08    0.66 
  -9  -3   1    7.25    1.36 
  -9  -3   1    6.57    1.22 
  -9  -3   1    7.82    0.63 
   9  -3  -1    6.88    0.84 
   9  -3  -1    6.38    0.67 
  -9  -3   1    7.63    0.46 
  -9  -3   1    6.92    0.58 
  -9  -3   1    6.72    0.52 
   9  -3  -1    7.23    0.52 
  -9   3   1    6.68    0.52 
  -9   3   1    7.04    0.38 
  -9   3   1    7.09    0.70 
   9   3  -1    6.76    0.66 
   9   3  -1    7.10    1.24 
   9   3  -1    6.35    1.25 
  -9   3   1    7.15    0.48 
   9   3  -1    7.11    0.41 
   7  -3  -1    7.60    0.70 
  -7  -3   1    7.74    0.51 
  -7  -3   1    6.97    0.58 
  -7  -3   1    6.85    0.39 
  -7  -3   1    7.54    1.20 
   7  -3  -1    7.67    0.79 
  -7  -3   1    7.29    0.52 
   7  -3  -1    6.77    0.47 
  -7  -3   1    5.98    0.84 
  -7  -3   1    3.75    0.99 
  -7   3   1    5.68    0.60 
   7   3  -1    7.20    0.58 
   7   3  -1    7.89    1.15 
   7   3  -1    6.88    1.31 
   7   3  -1    6.54    0.34 
  -7   3   1    6.43    0.63 
  -7   3   1    6.15    0.46 
  -7   3   1    7.23    0.51 
   5  -3  -1   61.30    1.99 
   5  -3  -1   56.26    2.20 
  -5  -3   1   58.09    1.96 
  -5  -3   1   55.78    1.83 
  -5  -3   1   55.25    1.77 
  -5  -3   1   50.22    2.64 
  -5  -3   1   48.22    2.27 
  -5  -3   1   53.83    2.83 
  -5  -3   1   46.15    2.24 
   5  -3  -1   53.90    2.24 
   5  -3  -1   54.17    1.93 
  -5  -3   1   55.75    2.12 
  -5   3   1   56.95    2.14 
  -5   3   1   54.10    1.76 
  -5   3   1   55.38    1.93 
  -5   3   1   57.03    1.81 
  -5   3   1   51.91    2.04 
   5   3  -1   60.24    2.91 
   5   3  -1   56.06    1.85 
  -5   3   1   58.39    2.44 
  -5   3   1   50.92    2.03 
   5   3  -1   61.94    2.87 
   5   3  -1   54.59    1.74 
  -3  -3   1   10.72    0.73 
   3  -3  -1   11.13    0.78 
  -3  -3   1   11.16    0.78 
  -3  -3   1   12.07    1.20 
  -3  -3   1   11.72    0.75 
  -3  -3   1   11.98    1.21 
   3  -3  -1   11.73    0.46 
  -3  -3   1   11.84    0.51 
   3  -3  -1   10.69    0.53 
   3  -3  -1   10.26    0.64 
  -3   3   1   11.02    0.42 
   3   3  -1    8.23    0.74 
  -3   3   1    9.77    0.50 
  -3   3   1   10.75    0.86 
  -3   3   1   12.25    0.70 
  -3   3   1   10.44    0.56 
  -1  -3   1   56.20    2.13 
   1  -3  -1   51.57    1.91 
   1  -3  -1   55.94    1.97 
   1  -3  -1   54.38    1.83 
  -1  -3   1   54.94    1.71 
  -1  -3   1   55.78    1.77 
   1  -3  -1   55.14    2.21 
  -1  -3   1   56.49    2.00 
   1  -3  -1   55.35    1.85 
  -1  -3   1   53.84    1.82 
  -1  -3   1   54.21    2.10 
   1  -3  -1   55.70    1.80 
  -1  -3   1   50.14    2.38 
  -1  -3   1   55.07    2.08 
  -1   3   1   53.24    1.99 
   1   3  -1   51.94    2.06 
  -1   3   1   53.61    2.16 
  -1   3   1   54.62    1.81 
   1   3  -1   49.24    2.15 
   1   3  -1   53.27    1.72 
  -1   3   1   53.46    1.78 
  -1   3   1   52.83    1.78 
   1   3  -1   54.64    2.11 
   1   3  -1   53.84    1.74 
  -1  -3  -1   13.40    0.55 
   1  -3   1   13.96    0.76 
   1  -3   1   12.82    0.55 
   1  -3   1   14.09    0.66 
  -1  -3  -1   13.78    0.62 
   1  -3   1   13.61    0.79 
  -1  -3  -1   13.34    0.62 
  -1  -3  -1   13.02    1.07 
  -1  -3  -1   13.34    0.86 
   1  -3   1   12.84    0.81 
  -1  -3  -1   13.07    0.68 
   1  -3   1   13.93    0.76 
  -1   3  -1   14.10    0.83 
  -1   3  -1   14.20    0.71 
  -1   3  -1   12.55    0.79 
   1   3   1   15.52    1.25 
   1   3   1   13.75    0.72 
  -1   3  -1   13.74    0.69 
   1   3   1   13.18    0.56 
   1   3   1   13.14    0.56 
  -1   3  -1   13.78    0.57 
   1   3   1   13.04    0.84 
   1   3   1   13.50    0.60 
   3  -3   1   15.55    0.87 
  -3  -3  -1   14.38    0.70 
  -3  -3  -1   13.48    0.89 
   3  -3   1   15.21    0.91 
   3  -3   1   15.38    0.96 
   3  -3   1   15.18    0.67 
  -3  -3  -1   15.36    0.73 
  -3  -3  -1   15.16    0.76 
  -3  -3  -1   16.85    1.44 
  -3  -3  -1   16.21    0.79 
  -3   3  -1   14.88    0.91 
  -3   3  -1   16.42    0.84 
   3   3   1   14.06    0.89 
   3   3   1   14.97    0.70 
  -3   3  -1   15.80    0.73 
   3   3   1   14.71    1.21 
  -3   3  -1   15.15    0.88 
   3   3   1   15.45    0.70 
   3   3   1   15.54    0.64 
  -5  -3  -1   37.26    2.55 
  -5  -3  -1   44.59    1.61 
   5  -3   1   43.43    1.86 
  -5  -3  -1   43.95    1.82 
  -5  -3  -1   40.52    2.56 
   5  -3   1   45.25    2.09 
  -5  -3  -1   42.42    1.90 
   5  -3   1   43.33    1.41 
  -5  -3  -1   44.47    1.68 
   5  -3   1   43.63    1.63 
   5   3   1   43.63    1.75 
   5   3   1   44.64    1.85 
   5   3   1   43.85    1.64 
   5   3   1   44.49    2.51 
  -5   3  -1   43.59    1.44 
  -5   3  -1   46.98    1.75 
   5   3   1   42.98    1.55 
  -5   3  -1   43.84    1.86 
  -5   3  -1   43.33    1.67 
  -5   3  -1   44.34    1.97 
  -7  -3  -1    0.64    0.21 
  -7  -3  -1    0.48    0.36 
   7  -3   1    0.78    0.26 
   7  -3   1    0.47    0.50 
  -7  -3  -1    1.08    0.69 
  -7  -3  -1    1.00    0.90 
  -7  -3  -1    1.10    0.27 
   7  -3   1    0.68    0.29 
  -7   3  -1    0.77    0.35 
  -7   3  -1    1.09    0.30 
  -7   3  -1    0.10    0.33 
   7   3   1    0.43    0.71 
   7   3   1    0.40    0.15 
   7   3   1    0.79    0.30 
   7   3   1    0.72    0.19 
   7   3   1    0.58    0.36 
  -7   3  -1    0.93    0.17 
   9  -3   1    2.86    0.46 
   9  -3   1    2.95    0.81 
  -9  -3  -1    1.67    0.32 
   9  -3   1    2.43    0.46 
  -9  -3  -1    2.72    0.42 
  -9  -3  -1    3.07    1.01 
  -9   3  -1    2.77    0.42 
  -9   3  -1    2.87    0.64 
  -9   3  -1    2.25    0.47 
   9   3   1    1.06    0.78 
  -9   3  -1    2.33    0.27 
   9   3   1    2.85    0.45 
   9   3   1    2.85    0.69 
   9   3   1    1.89    0.29 
   9   3   1    2.69    0.36 
 -11  -3  -1    0.40    0.19 
  11  -3   1    0.00    0.25 
 -11  -3  -1    0.13    0.22 
  11  -3   1    0.03    0.35 
 -11  -3  -1    0.58    0.85 
  11  -3   1    0.03    0.52 
  11  -3   1   -0.08    0.20 
 -11  -3  -1    0.38    0.38 
 -11   3  -1   -0.13    0.20 
  11   3   1    0.01    0.15 
 -11   3  -1    0.27    0.29 
 -11   3  -1    0.32    0.16 
  11   3   1    0.12    0.14 
  11   3   1    0.12    0.84 
 -11   3  -1    0.37    0.44 
  11   3   1    0.03    0.21 
  13  -3   1    3.71    0.55 
 -13  -3  -1    3.88    1.24 
  13  -3   1    3.27    0.77 
 -13  -3  -1    2.71    0.47 
  13  -3   1    4.91    0.71 
 -13  -3  -1    4.38    0.53 
 -13  -3  -1    4.46    0.87 
  13  -3   1    3.26    0.95 
 -13   3  -1    3.39    0.61 
  13   3   1    3.36    1.41 
  13   3   1    3.80    0.45 
  13   3   1    3.81    0.43 
 -13   3  -1    3.68    0.43 
 -13   3  -1    3.99    0.85 
  13   3   1    3.37    0.52 
 -13   3  -1    3.10    0.65 
  15  -3   1    1.06    0.80 
  15  -3   1    1.94    0.54 
 -15  -3  -1    1.50    0.98 
 -15  -3  -1    1.39    0.42 
  15  -3   1    0.73    0.34 
 -15  -3  -1    1.51    0.46 
 -15  -3  -1    1.18    0.64 
  15  -3   1    0.75    0.65 
 -15   3  -1    2.66    0.92 
 -15   3  -1    1.44    0.53 
  15   3   1    0.23    0.33 
  15   3   1    1.43    0.36 
 -15   3  -1    0.97    0.33 
 -15   3  -1    1.22    0.45 
  15   3   1    1.86    1.27 
  17  -3   1    1.41    0.81 
 -17  -3  -1    1.52    0.76 
 -17  -3  -1    1.73    0.50 
 -17  -3  -1    2.70    1.07 
 -17  -3  -1    0.92    0.41 
  17  -3   1    2.14    0.89 
  17  -3   1    1.77    0.49 
 -17   3  -1    1.35    0.52 
 -17   3  -1    1.52    0.37 
 -17   3  -1    2.11    0.83 
 -17   3  -1    1.09    0.54 
  17   3   1    1.96    1.29 
  19  -3   1   -0.04    0.15 
 -19  -3  -1    0.29    0.40 
 -19  -3  -1    0.07    0.59 
  19  -3   1    0.20    0.70 
  19  -3   1   -0.13    0.53 
  19  -3   1    0.31    0.70 
 -19  -3  -1    0.27    0.30 
  19   3   1    0.10    0.24 
 -19   3  -1    0.44    0.49 
 -19   3  -1    0.23    0.29 
  19   3   1    0.11    1.17 
  19   3   1    0.17    0.23 
 -19   3  -1   -1.18    0.38 
 -19   3  -1    0.34    0.41 
  21  -3   1   -0.16    0.30 
  21  -3   1    0.99    0.74 
 -21  -3  -1    0.75    0.72 
 -21  -3  -1   -0.39    0.35 
  21  -3   1    0.46    0.78 
 -21  -3  -1    0.18    0.35 
  21  -3   1   -0.24    0.17 
 -21   3  -1    0.53    0.44 
  21   3   1    0.21    0.36 
 -21   3  -1    0.06    0.24 
 -21   3  -1    0.20    0.47 
  21   3   1   -0.83    1.14 
  21   3   1    0.04    0.31 
 -21   3  -1   -0.30    0.58 
 -23  -3  -1   -0.07    0.39 
  23  -3   1   -0.47    0.60 
  23  -3   1    0.74    0.92 
 -23  -3  -1    1.46    0.93 
 -23  -3  -1    0.17    0.55 
  23  -3   1    0.35    0.34 
 -23  -3  -1   -0.15    0.65 
 -23   3  -1    0.47    0.52 
  23   3   1    0.63    0.32 
  23   3   1    1.95    1.69 
 -23   3  -1    0.12    0.33 
  23   3   1    0.51    0.57 
 -23   3  -1    0.41    0.55 
 -23   3  -1    0.56    0.86 
  25  -3   1    0.16    0.97 
 -25  -3  -1   -0.37    0.40 
 -25  -3  -1   -0.25    0.41 
 -25  -3  -1    0.68    1.02 
  25  -3   1   -0.12    0.40 
 -25  -3  -1    0.13    0.80 
  25   3   1    0.78    1.69 
 -25   3  -1    0.38    0.56 
 -25   3  -1    0.09    0.36 
  25   3   1    0.37    0.77 
 -25   3  -1    1.47    0.89 
 -25   3  -1   -0.16    0.89 
  26  -4  -1    1.14    1.03 
  26  -4  -1   -0.31    1.11 
 -26  -4   1    0.64    0.62 
 -26  -4   1   -1.29    0.46 
 -26  -4   1   -0.95    0.58 
  26   4  -1    0.39    0.70 
 -26   4   1    0.34    0.62 
  26   4  -1    2.60    1.88 
 -26   4   1   -0.39    0.20 
 -26   4   1    1.68    1.20 
 -26   4   1    0.30    0.63 
  24  -4  -1   -0.46    0.86 
 -24  -4   1   -1.13    0.95 
 -24  -4   1    0.03    0.58 
  24  -4  -1    0.01    0.97 
  24  -4  -1    0.30    0.45 
 -24  -4   1    0.59    0.43 
  24   4  -1    0.18    0.44 
 -24   4   1   -0.17    0.14 
 -24   4   1    0.60    0.70 
 -24   4   1    0.54    0.63 
  24   4  -1   -0.51    1.40 
 -24   4   1    0.21    0.41 
 -24   4   1    0.32    0.33 
  22  -4  -1   -0.59    0.68 
 -22  -4   1   -0.07    0.33 
  22  -4  -1    0.31    0.34 
 -22  -4   1    0.75    0.91 
 -22  -4   1   -0.19    0.31 
  22  -4  -1    0.33    0.85 
  22  -4  -1   -0.22    0.23 
 -22  -4   1   -0.18    0.50 
  22   4  -1    0.79    0.42 
 -22   4   1    0.51    0.64 
  22   4  -1    0.37    1.31 
 -22   4   1    0.34    0.28 
 -22   4   1   -1.17    0.42 
 -22   4   1   -0.14    0.34 
 -22   4   1   -0.16    0.11 
 -20  -4   1    3.73    1.32 
 -20  -4   1    5.16    0.80 
  20  -4  -1    4.70    1.16 
 -20  -4   1    5.14    0.78 
  20  -4  -1    5.47    0.77 
 -20  -4   1    5.71    1.00 
 -20   4   1    6.20    1.12 
 -20   4   1    5.65    0.89 
  20   4  -1    4.61    1.66 
  20   4  -1    5.00    1.75 
 -20   4   1    5.79    0.61 
 -18  -4   1   61.66    2.59 
  18  -4  -1   61.64    3.65 
  18  -4  -1   64.39    3.46 
 -18  -4   1   61.42    2.68 
  18  -4  -1   62.56    2.65 
 -18   4   1   61.39    2.73 
  18   4  -1   70.57    4.69 
 -18   4   1   60.53    2.35 
 -18   4   1   60.90    3.09 
 -18   4   1   54.71    2.31 
  18   4  -1   60.76    4.52 
  16  -4  -1   13.84    1.17 
 -16  -4   1   14.19    0.96 
  16  -4  -1   14.89    1.70 
  16  -4  -1   16.65    1.60 
 -16  -4   1   15.49    1.20 
 -16  -4   1   14.62    2.14 
  16  -4  -1   15.45    1.06 
 -16  -4   1   14.22    1.07 
 -16   4   1   13.77    1.08 
 -16   4   1   14.13    0.82 
 -16   4   1   17.02    0.96 
  16   4  -1   14.73    0.86 
  16   4  -1   21.02    2.83 
  16   4  -1   17.06    2.57 
 -16   4   1   14.21    1.36 
 -14  -4   1  151.89    5.45 
 -14  -4   1  144.01    6.84 
  14  -4  -1  149.61    5.55 
  14  -4  -1  160.33    5.84 
 -14  -4   1  152.01    5.32 
 -14  -4   1  150.48    5.15 
  14  -4  -1  155.54    5.29 
  14  -4  -1  156.77    6.30 
  14   4  -1  127.96    5.51 
 -14   4   1  161.22    5.12 
  14   4  -1  152.62    5.02 
  14   4  -1  150.69    7.20 
 -14   4   1  153.37    4.96 
  14   4  -1  159.79    7.21 
 -14   4   1  154.43    5.75 
 -14   4   1  151.90    5.34 
  12  -4  -1    2.35    0.75 
 -12  -4   1    3.87    0.61 
 -12  -4   1    2.38    0.38 
  12  -4  -1    2.52    0.57 
 -12  -4   1    2.94    0.51 
 -12  -4   1    2.16    1.04 
 -12  -4   1    3.02    0.42 
  12  -4  -1    3.02    0.46 
  12   4  -1    2.25    0.54 
 -12   4   1    2.63    0.40 
  12   4  -1    2.81    0.30 
  12   4  -1    2.52    1.08 
 -12   4   1    3.62    0.73 
 -12   4   1    3.11    0.29 
  12   4  -1    3.24    1.14 
 -10  -4   1    2.01    0.35 
  10  -4  -1    2.37    0.58 
 -10  -4   1    2.52    1.03 
  10  -4  -1    2.12    0.65 
 -10  -4   1    2.40    0.43 
 -10  -4   1    2.45    0.33 
 -10  -4   1    1.08    0.35 
  10  -4  -1    2.03    0.35 
 -10  -4   1    2.09    0.98 
 -10  -4   1    2.25    0.60 
 -10   4   1    2.30    0.37 
 -10   4   1    2.02    0.48 
  10   4  -1    2.36    0.91 
 -10   4   1    2.75    0.55 
  10   4  -1    2.50    0.49 
  10   4  -1    2.43    0.24 
 -10   4   1    2.47    0.42 
 -10   4   1    2.13    0.21 
  10   4  -1    2.64    1.03 
  -8  -4   1   37.79    2.62 
   8  -4  -1   41.01    2.00 
  -8  -4   1   34.65    1.68 
  -8  -4   1   29.53    2.41 
  -8  -4   1   33.32    1.96 
   8  -4  -1   36.56    1.50 
  -8  -4   1   37.12    1.46 
  -8  -4   1   37.11    1.34 
   8  -4  -1   37.99    1.87 
  -8  -4   1   38.34    1.53 
   8   4  -1   38.29    2.66 
  -8   4   1   35.84    1.51 
   8   4  -1   36.45    1.27 
  -8   4   1   38.41    1.23 
  -8   4   1   36.89    1.75 
   8   4  -1   37.19    1.50 
  -8   4   1   37.33    1.72 
  -8   4   1   36.90    1.60 
   8   4  -1   37.21    2.31 
  -6  -4   1   21.62    0.99 
  -6  -4   1   21.26    1.95 
  -6  -4   1   22.77    1.24 
  -6  -4   1   20.49    1.40 
  -6  -4   1   19.69    1.80 
  -6  -4   1   22.80    1.26 
  -6  -4   1   20.01    1.36 
   6  -4  -1   20.97    1.32 
   6  -4  -1   21.85    0.98 
  -6  -4   1   22.63    0.84 
  -6  -4   1   22.56    0.80 
   6  -4  -1   21.39    1.28 
   6   4  -1   25.69    1.68 
  -6   4   1   22.87    1.30 
   6   4  -1   22.67    0.79 
  -6   4   1   21.95    1.12 
  -6   4   1   23.26    1.23 
   6   4  -1   22.42    0.74 
  -6   4   1   22.84    0.88 
  -6   4   1   22.43    0.99 
  -6   4   1   21.60    1.17 
  -4  -4   1  540.39   18.14 
  -4  -4   1  555.30   18.55 
  -4  -4   1  578.94   18.01 
  -4  -4   1  581.83   18.08 
   4  -4  -1  586.43   18.17 
  -4  -4   1  591.61   18.97 
   4  -4  -1  613.57   17.86 
   4  -4  -1  601.36   17.90 
  -4  -4   1  585.84   17.96 
  -4   4   1  556.98   17.61 
  -4   4   1  482.93   17.88 
  -4   4   1  548.14   18.02 
  -4   4   1  591.33   17.70 
  -4   4   1  585.53   17.93 
  -2  -4   1   23.42    0.90 
  -2  -4   1   23.84    1.74 
  -2  -4   1   25.42    0.95 
  -2  -4   1   25.35    1.34 
  -2  -4   1   25.18    0.81 
   2  -4  -1   24.01    1.08 
  -2  -4   1   27.09    1.61 
   2  -4  -1   24.83    0.98 
   2  -4  -1   25.40    1.02 
  -2  -4   1   24.51    1.34 
   2  -4  -1   25.03    1.19 
   2  -4  -1   24.80    0.92 
   2  -4  -1   25.89    1.43 
  -2  -4   1   24.70    1.21 
   2  -4  -1   24.18    1.28 
  -2  -4   1   24.20    1.27 
   2   4  -1   20.60    1.36 
  -2   4   1   27.38    1.26 
  -2   4   1   24.69    0.99 
   2   4  -1   24.57    1.32 
  -2   4   1   25.10    0.94 
  -2   4   1   24.91    1.35 
  -2   4   1   25.78    0.89 
   0  -4   1    4.31    0.42 
   0  -4   1    4.58    0.54 
   0  -4  -1    4.20    0.76 
   0  -4  -1    4.33    0.35 
   0  -4  -1    4.28    0.47 
   0  -4  -1    4.29    0.48 
   0  -4   1    4.62    0.45 
   0  -4  -1    4.26    0.33 
   0  -4   1    4.40    0.56 
   0  -4   1    4.26    0.25 
   0  -4   1    4.76    0.59 
   0  -4  -1    2.91    0.47 
   0  -4  -1    2.97    0.49 
   0  -4  -1    4.30    0.32 
   0  -4   1    4.34    0.25 
   0   4  -1    4.45    0.27 
   0   4   1    4.56    0.30 
   0   4  -1    4.18    0.30 
   0   4  -1    3.97    0.49 
   0   4  -1    4.96    0.61 
   0   4   1    4.88    0.64 
   0   4   1    4.44    0.30 
   0   4   1    4.89    0.54 
   0   4  -1    3.55    0.53 
   0   4   1    4.54    0.27 
  -2  -4  -1    1.52    0.29 
   2  -4   1    1.92    0.45 
  -2  -4  -1    1.27    0.26 
   2  -4   1    1.92    0.38 
  -2  -4  -1    1.80    0.21 
  -2  -4  -1    0.88    0.40 
   2  -4   1    1.45    0.20 
   2  -4   1    2.05    0.43 
   2  -4   1    0.89    0.34 
  -2  -4  -1    1.18    0.62 
  -2  -4  -1    2.01    0.37 
   2   4   1    1.54    0.22 
  -2   4  -1    1.80    0.45 
  -2   4  -1    1.57    0.33 
   2   4   1    1.68    0.20 
   2   4   1    1.82    0.64 
   2   4   1    1.55    0.20 
   2   4   1    1.11    0.34 
  -2   4  -1    1.45    0.24 
   2   4   1    1.38    0.43 
  -2   4  -1    1.35    0.39 
  -2   4  -1    2.06    0.34 
  -4  -4  -1    1.18    0.26 
  -4  -4  -1    0.93    0.30 
   4  -4   1    0.97    0.33 
  -4  -4  -1    0.96    0.20 
   4  -4   1    0.85    0.35 
   4  -4   1    0.78    0.43 
  -4  -4  -1    0.87    0.82 
  -4  -4  -1    0.43    0.67 
  -4  -4  -1    0.55    0.32 
   4  -4   1    0.77    0.19 
  -4  -4  -1    1.09    0.35 
  -4   4  -1    1.06    0.34 
  -4   4  -1    0.89    0.23 
   4   4   1    0.86    0.20 
   4   4   1    1.31    0.40 
  -4   4  -1    1.02    0.35 
  -4   4  -1    0.69    0.35 
   4   4   1    0.84    0.23 
   4   4   1    0.96    0.18 
   4   4   1    1.21    0.58 
  -6  -4  -1  353.33   11.91 
  -6  -4  -1  338.59   13.04 
   6  -4   1  377.48   11.53 
   6  -4   1  362.75   11.91 
  -6  -4  -1  364.69   11.72 
  -6  -4  -1  369.13   11.65 
  -6  -4  -1  362.30   11.45 
   6  -4   1  374.35   12.18 
  -6  -4  -1  374.30   11.60 
  -6  -4  -1  366.08   13.13 
   6   4   1  369.80   11.58 
   6   4   1  384.57   12.81 
  -6   4  -1  375.96   11.72 
  -6   4  -1  368.40   11.58 
  -6   4  -1  364.66   11.89 
  -6   4  -1  371.07   11.92 
   6   4   1  364.93   11.54 
   6   4   1  362.90   11.82 
   6   4   1  367.01   11.37 
  -8  -4  -1   25.01    2.42 
  -8  -4  -1   28.68    2.40 
  -8  -4  -1   29.46    1.36 
  -8  -4  -1   27.76    1.50 
  -8  -4  -1   27.92    1.24 
   8  -4   1   30.08    1.30 
   8  -4   1   28.46    1.53 
   8  -4   1   25.89    1.75 
   8   4   1   29.26    1.29 
   8   4   1   29.34    2.32 
  -8   4  -1   29.37    1.56 
  -8   4  -1   29.48    1.03 
  -8   4  -1   27.64    1.61 
  -8   4  -1   29.82    1.37 
   8   4   1   28.42    1.43 
  -8   4  -1   28.63    1.34 
   8   4   1   27.75    1.43 
   8   4   1   28.66    1.15 
  10  -4   1    4.48    0.94 
  10  -4   1    5.22    0.59 
 -10  -4  -1    4.66    0.49 
 -10  -4  -1    5.81    0.84 
  10  -4   1    5.73    0.64 
 -10  -4  -1    4.77    0.56 
  10  -4   1    6.37    0.82 
 -10  -4  -1    4.18    1.35 
 -10  -4  -1    7.38    1.54 
 -10   4  -1    5.15    0.57 
  10   4   1    5.60    0.60 
  10   4   1    4.21    0.53 
  10   4   1    5.15    0.41 
 -10   4  -1    4.58    0.35 
  10   4   1    5.07    0.72 
  10   4   1    5.63    1.37 
 -10   4  -1    4.15    0.78 
 -10   4  -1    4.45    0.72 
 -12  -4  -1   11.02    0.87 
  12  -4   1   11.80    1.43 
 -12  -4  -1   11.18    0.81 
 -12  -4  -1   10.59    1.07 
 -12  -4  -1   10.90    2.01 
  12  -4   1   10.39    0.77 
  12  -4   1   10.77    0.99 
  12  -4   1   11.16    1.05 
 -12   4  -1   10.23    0.68 
 -12   4  -1    9.99    0.83 
 -12   4  -1   11.51    1.03 
  12   4   1   11.61    0.69 
  12   4   1   10.45    1.01 
  12   4   1   10.45    0.76 
 -12   4  -1    8.86    1.09 
  12   4   1   10.72    1.93 
  12   4   1   11.04    0.81 
 -14  -4  -1    6.82    0.77 
  14  -4   1    7.26    0.92 
  14  -4   1    6.05    1.32 
  14  -4   1    6.15    1.05 
  14  -4   1    5.35    0.62 
 -14  -4  -1    6.13    0.68 
 -14   4  -1    6.65    0.88 
 -14   4  -1    7.15    1.13 
 -14   4  -1    6.92    0.56 
  14   4   1    6.17    0.55 
  14   4   1    5.82    1.76 
 -14   4  -1    6.44    0.92 
  16  -4   1  140.37    5.63 
  16  -4   1  139.42    4.99 
 -16  -4  -1  130.58    6.76 
 -16  -4  -1  135.46    5.50 
 -16  -4  -1  137.45    5.10 
 -16  -4  -1  133.15    5.00 
  16  -4   1  137.34    6.19 
 -16   4  -1  140.51    4.73 
 -16   4  -1  138.32    5.17 
  16   4   1  141.89    7.51 
 -16   4  -1  143.76    5.47 
 -16   4  -1  136.85    5.68 
 -18  -4  -1   11.53    1.04 
 -18  -4  -1   13.93    1.39 
 -18  -4  -1   13.06    1.07 
  18  -4   1   12.07    1.43 
  18  -4   1   13.63    1.04 
 -18   4  -1   13.70    1.28 
  18   4   1   13.81    2.79 
 -18   4  -1   12.17    1.62 
 -18   4  -1   13.10    0.88 
 -18   4  -1   12.97    1.17 
 -20  -4  -1    4.32    1.53 
  20  -4   1    6.07    1.52 
 -20  -4  -1    5.69    1.09 
  20  -4   1    4.31    0.75 
 -20  -4  -1    4.63    0.77 
 -20  -4  -1    4.32    0.77 
 -20   4  -1    3.50    0.77 
 -20   4  -1    4.33    0.61 
  20   4   1    5.15    0.68 
  20   4   1    2.95    1.67 
 -20   4  -1    4.94    0.93 
 -20   4  -1    5.18    1.13 
 -22  -4  -1    8.90    1.20 
  22  -4   1    9.14    1.94 
 -22  -4  -1    9.01    1.38 
 -22  -4  -1   10.29    1.13 
  22  -4   1    6.97    1.34 
  22  -4   1    9.27    1.01 
 -22   4  -1    7.50    1.08 
  22   4   1    8.54    0.83 
 -22   4  -1    6.77    1.20 
  22   4   1    9.29    2.50 
 -22   4  -1   10.12    1.71 
  24  -4   1    2.47    1.09 
 -24  -4  -1    1.40    0.66 
  24  -4   1    1.09    0.54 
 -24  -4  -1    2.43    0.99 
 -24  -4  -1   -2.15    0.94 
 -24  -4  -1    0.76    0.51 
  24   4   1    2.91    1.95 
  24   4   1   -0.48    0.59 
 -24   4  -1   -0.25    1.11 
 -24   4  -1    1.45    0.69 
 -25  -5   1    0.30    0.52 
 -25  -5   1    2.57    0.75 
  25  -5  -1    4.47    1.43 
  25  -5  -1    2.58    1.08 
 -25  -5   1    2.00    0.71 
  25  -5  -1    1.58    0.64 
 -25   5   1    2.51    0.98 
 -25   5   1    1.81    0.73 
 -25   5   1    1.38    0.79 
  25   5  -1    4.50    2.12 
 -23  -5   1   -0.10    0.59 
 -23  -5   1    0.87    0.64 
  23  -5  -1   -0.58    0.28 
  23  -5  -1    0.52    0.97 
  23  -5  -1    0.12    0.33 
 -23  -5   1   -1.03    0.86 
  23  -5  -1    0.18    0.70 
 -23   5   1    0.05    0.79 
  23   5  -1    2.41    1.71 
 -23   5   1   -0.34    0.39 
  23   5  -1   -1.21    0.42 
 -23   5   1   -0.27    0.13 
 -23   5   1   -0.43    0.15 
  23   5  -1    0.55    0.41 
 -23   5   1    0.25    0.56 
  21  -5  -1    5.41    1.33 
 -21  -5   1    3.68    0.72 
 -21  -5   1    3.35    0.78 
 -21  -5   1    4.10    1.52 
 -21  -5   1    3.29    1.01 
  21  -5  -1    2.97    1.05 
 -21  -5   1    2.80    0.66 
  21   5  -1    5.16    1.75 
 -21   5   1    4.28    0.79 
 -21   5   1    3.17    0.92 
 -21   5   1    4.75    0.95 
 -19  -5   1    0.08    0.33 
  19  -5  -1   -0.03    0.19 
 -19  -5   1    0.19    0.34 
  19  -5  -1   -0.39    0.27 
  19  -5  -1    0.88    0.67 
 -19  -5   1    0.52    0.43 
 -19  -5   1    0.35    0.86 
  19   5  -1    0.27    0.24 
 -19   5   1   -0.38    0.34 
  19   5  -1    0.22    0.27 
 -19   5   1    0.10    0.12 
 -19   5   1   -0.67    0.39 
  19   5  -1    0.88    1.13 
 -19   5   1    0.08    0.33 
 -19   5   1    0.04    0.09 
 -17  -5   1   11.88    1.01 
 -17  -5   1   10.24    1.30 
 -17  -5   1   10.68    0.85 
  17  -5  -1   11.47    1.49 
  17  -5  -1   10.93    0.90 
 -17  -5   1   12.07    1.05 
 -17   5   1   11.36    1.23 
 -17   5   1    9.61    1.12 
 -17   5   1    8.46    0.60 
 -17   5   1    9.21    0.75 
 -17   5   1   11.50    0.99 
  17   5  -1   11.31    2.18 
  15  -5  -1   10.83    0.86 
  15  -5  -1   10.95    1.18 
  15  -5  -1    9.74    1.08 
 -15  -5   1   11.37    2.15 
 -15  -5   1   10.18    0.95 
 -15  -5   1    9.90    0.76 
 -15  -5   1   10.97    0.93 
  15  -5  -1   12.60    1.74 
 -15  -5   1   10.32    1.29 
  15   5  -1   10.91    0.65 
 -15   5   1    9.19    0.87 
 -15   5   1    9.43    1.04 
 -15   5   1   10.49    0.80 
 -15   5   1   11.05    0.63 
  15   5  -1   10.83    2.00 
  13  -5  -1    1.57    0.42 
 -13  -5   1    2.90    1.35 
  13  -5  -1    3.37    0.82 
 -13  -5   1    1.88    0.38 
 -13  -5   1    2.80    0.54 
 -13  -5   1    2.20    0.55 
 -13  -5   1    1.52    0.40 
  13  -5  -1    1.61    0.84 
 -13  -5   1    1.62    0.64 
 -13   5   1    1.38    0.53 
  13   5  -1    0.70    0.40 
 -13   5   1    1.90    0.27 
 -13   5   1    2.21    0.62 
  13   5  -1    3.58    1.24 
  13   5  -1    2.25    0.32 
 -13   5   1    1.97    0.44 
  11  -5  -1    0.46    0.38 
 -11  -5   1    1.05    0.58 
  11  -5  -1    0.24    0.26 
  11  -5  -1    0.16    0.52 
 -11  -5   1    0.68    1.00 
 -11  -5   1    0.55    0.39 
 -11  -5   1    0.50    0.24 
 -11  -5   1    0.70    0.30 
 -11  -5   1    0.52    0.25 
 -11  -5   1    0.13    0.75 
 -11   5   1    0.54    0.29 
  11   5  -1    0.55    0.17 
 -11   5   1    0.35    0.37 
 -11   5   1    0.80    0.32 
  11   5  -1   -0.10    0.63 
 -11   5   1    0.69    0.14 
 -11   5   1    0.56    0.42 
  11   5  -1    0.59    0.32 
  -9  -5   1    6.52    0.99 
  -9  -5   1    5.41    0.47 
  -9  -5   1    4.17    0.72 
   9  -5  -1    7.54    1.06 
  -9  -5   1    6.96    0.77 
  -9  -5   1    6.15    0.81 
  -9  -5   1    6.14    0.40 
  -9  -5   1    4.93    1.26 
   9  -5  -1    6.23    0.54 
   9  -5  -1    6.15    0.90 
  -9  -5   1    6.17    0.56 
  -9  -5   1    5.24    1.35 
  -9   5   1    5.30    0.73 
  -9   5   1    6.35    0.66 
   9   5  -1    6.34    0.46 
   9   5  -1    5.95    0.32 
   9   5  -1    7.11    1.22 
  -9   5   1    6.20    0.54 
  -9   5   1    6.10    0.68 
  -9   5   1    6.07    0.42 
  -7  -5   1   48.94    2.21 
  -7  -5   1   50.13    1.62 
   7  -5  -1   49.85    2.35 
   7  -5  -1   50.52    2.42 
  -7  -5   1   50.69    1.64 
  -7  -5   1   47.54    2.24 
  -7  -5   1   49.26    2.52 
   7  -5  -1   47.98    1.89 
  -7  -5   1   47.08    3.17 
  -7  -5   1   43.10    2.36 
  -7  -5   1   46.65    3.08 
  -7  -5   1   51.86    1.94 
  -7   5   1   48.44    1.89 
  -7   5   1   50.23    2.06 
  -7   5   1   48.37    2.23 
   7   5  -1   54.57    2.77 
  -7   5   1   52.43    1.81 
  -7   5   1   51.54    2.31 
  -7   5   1   47.38    2.17 
  -5  -5   1    5.17    1.21 
  -5  -5   1    7.11    0.89 
  -5  -5   1    5.64    0.45 
   5  -5  -1    5.28    0.71 
  -5  -5   1    5.94    0.72 
  -5  -5   1    6.64    0.71 
   5  -5  -1    6.62    0.79 
  -5  -5   1    6.08    0.77 
   5  -5  -1    6.19    0.58 
  -5  -5   1    6.32    1.21 
  -5   5   1    5.49    0.71 
  -5   5   1    5.16    0.48 
  -5   5   1    6.91    0.92 
  -5   5   1    5.71    0.48 
  -5   5   1    4.07    0.63 
   3  -5  -1   38.55    1.32 
   3  -5  -1   39.25    1.46 
  -3  -5   1   38.55    1.91 
   3  -5  -1   38.65    1.67 
  -3  -5   1   41.00    1.55 
   3  -5  -1   39.86    2.03 
  -3  -5   1   37.19    1.78 
  -3  -5   1   38.12    1.94 
  -3  -5   1   38.27    2.51 
  -3  -5   1   41.48    2.32 
   3  -5  -1   38.16    1.47 
   3  -5  -1   37.58    1.78 
  -3  -5   1   37.04    1.77 
  -3   5   1   38.44    1.48 
  -3   5   1   37.13    1.41 
  -3   5   1   38.09    1.80 
   3   5  -1   40.89    1.91 
  -3   5   1   37.99    1.29 
  -3   5   1   39.52    1.94 
   1  -5  -1    4.79    0.91 
   1  -5  -1    3.69    0.57 
   1  -5  -1    5.13    0.44 
  -1  -5   1    4.26    0.69 
  -1  -5   1    6.65    1.14 
  -1  -5   1    5.10    0.32 
   1  -5  -1    4.63    0.38 
  -1  -5   1    5.37    0.68 
   1  -5  -1    2.98    0.52 
  -1  -5   1    4.65    0.42 
  -1  -5   1    4.70    0.51 
   1  -5  -1    4.58    0.34 
   1  -5  -1    4.63    0.54 
  -1  -5   1    5.23    0.89 
  -1  -5   1    3.95    0.60 
  -1  -5   1    4.69    0.26 
   1   5  -1    4.29    0.66 
   1   5  -1    4.94    0.72 
  -1   5   1    5.51    0.78 
  -1   5   1    4.72    0.30 
  -1   5   1    4.91    0.35 
   1   5  -1    3.54    0.62 
  -1   5   1    4.75    0.30 
  -1   5   1    4.89    0.64 
   1   5  -1    4.69    0.27 
   1   5  -1    4.85    0.24 
  -1  -5  -1   91.43    3.07 
   1  -5   1   89.35    3.42 
   1  -5   1   92.52    3.28 
   1  -5   1   91.20    2.87 
   1  -5   1   89.58    2.95 
  -1  -5  -1   91.52    3.05 
  -1  -5  -1   91.54    2.98 
   1  -5   1   91.10    3.41 
  -1  -5  -1   86.52    3.65 
  -1  -5  -1   93.40    4.08 
   1  -5   1   89.92    3.60 
   1  -5   1   95.72    3.20 
  -1  -5  -1   92.86    3.30 
  -1  -5  -1   85.45    3.36 
  -1  -5  -1   91.58    3.66 
  -1   5  -1   90.94    3.38 
   1   5   1   91.72    3.57 
  -1   5  -1   94.34    3.55 
   1   5   1   89.72    2.89 
  -1   5  -1   84.01    3.59 
   1   5   1   90.00    3.37 
   1   5   1   89.91    2.94 
  -1   5  -1   87.94    2.97 
   1   5   1   91.98    3.01 
  -1   5  -1   89.22    3.02 
  -3  -5  -1   50.49    2.92 
  -3  -5  -1   50.11    1.69 
   3  -5   1   48.04    2.30 
   3  -5   1   51.81    2.22 
  -3  -5  -1   51.81    1.89 
   3  -5   1   48.96    2.15 
   3  -5   1   51.08    1.79 
  -3  -5  -1   49.87    3.06 
  -3  -5  -1   48.91    2.34 
  -3  -5  -1   45.14    2.40 
  -3  -5  -1   48.02    1.83 
  -3  -5  -1   49.17    2.02 
   3   5   1   47.58    2.24 
  -3   5  -1   48.71    2.25 
   3   5   1   50.11    1.83 
  -3   5  -1   48.83    1.95 
  -3   5  -1   46.34    1.80 
   3   5   1   50.11    1.67 
  -3   5  -1   53.69    2.06 
  -3   5  -1   49.65    2.28 
  -5  -5  -1    1.79    0.97 
   5  -5   1    2.26    0.52 
  -5  -5  -1    3.43    0.72 
  -5  -5  -1    2.66    0.43 
  -5  -5  -1    1.78    0.95 
   5  -5   1    2.89    0.64 
  -5  -5  -1    2.37    0.44 
  -5  -5  -1    2.36    0.26 
  -5  -5  -1    2.54    0.37 
   5  -5   1    2.55    0.35 
   5   5   1    1.81    0.73 
  -5   5  -1    2.13    0.44 
   5   5   1    3.19    0.59 
  -5   5  -1    2.31    0.48 
  -5   5  -1    1.93    0.52 
   5   5   1    2.05    0.30 
  -5   5  -1    3.54    0.45 
   5   5   1    2.51    0.23 
  -7  -5  -1   17.86    1.05 
  -7  -5  -1   17.18    0.82 
  -7  -5  -1   16.75    1.26 
  -7  -5  -1   18.69    1.99 
  -7  -5  -1   14.19    2.09 
   7  -5   1   17.19    0.90 
   7  -5   1   16.29    1.23 
   7  -5   1   15.97    1.34 
  -7  -5  -1   16.89    1.05 
  -7  -5  -1   18.17    0.99 
   7   5   1   17.56    0.74 
  -7   5  -1   16.40    0.94 
  -7   5  -1   19.47    1.16 
  -7   5  -1   15.67    1.12 
   7   5   1   17.64    0.91 
   7   5   1   19.72    1.81 
  -7   5  -1   16.21    1.19 
   7   5   1   17.87    0.91 
   7   5   1   17.35    1.16 
  -7   5  -1   18.02    0.91 
  -9  -5  -1    0.55    0.40 
  -9  -5  -1    0.82    0.28 
  -9  -5  -1    0.48    0.35 
  -9  -5  -1   -0.08    0.77 
   9  -5   1    0.70    0.57 
   9  -5   1    0.81    0.41 
  -9  -5  -1    0.44    0.26 
  -9  -5  -1    0.41    1.01 
   9  -5   1    0.48    0.23 
  -9   5  -1    0.59    0.40 
   9   5   1    0.58    0.17 
  -9   5  -1    0.65    0.31 
  -9   5  -1    0.86    0.26 
   9   5   1    0.48    0.73 
   9   5   1    0.61    0.35 
   9   5   1    0.54    0.31 
   9   5   1    0.45    0.21 
  -9   5  -1    0.12    0.42 
  -9   5  -1    0.57    0.30 
  11  -5   1  102.21    3.74 
 -11  -5  -1  101.76    3.76 
  11  -5   1   95.66    4.49 
 -11  -5  -1  105.97    3.60 
 -11  -5  -1   89.18    5.50 
  11  -5   1  100.13    3.66 
 -11  -5  -1   89.96    5.33 
 -11  -5  -1   98.23    3.92 
  11  -5   1   98.14    4.03 
  11   5   1  102.66    3.79 
 -11   5  -1   99.57    3.23 
  11   5   1  102.25    3.39 
  11   5   1   91.06    3.77 
 -11   5  -1   96.26    3.73 
  11   5   1  111.97    5.48 
 -11   5  -1  102.97    4.10 
 -11   5  -1  101.83    3.75 
 -11   5  -1  101.86    4.16 
 -13  -5  -1   44.63    2.09 
  13  -5   1   43.39    1.97 
 -13  -5  -1   42.82    2.27 
  13  -5   1   41.31    2.28 
  13  -5   1   44.34    2.88 
 -13  -5  -1   45.46    1.97 
 -13  -5  -1   48.63    3.72 
  13  -5   1   45.03    2.21 
  13   5   1   46.66    3.69 
  13   5   1   42.95    1.75 
 -13   5  -1   42.40    1.64 
 -13   5  -1   45.86    2.12 
 -13   5  -1   44.03    2.37 
 -13   5  -1   48.92    2.52 
 -13   5  -1   44.60    2.03 
  13   5   1   44.99    2.01 
 -15  -5  -1    9.92    1.12 
 -15  -5  -1    8.30    1.79 
  15  -5   1   11.62    0.93 
  15  -5   1   12.64    1.24 
  15  -5   1   11.97    1.16 
 -15  -5  -1   11.52    0.94 
 -15  -5  -1   11.32    1.00 
  15  -5   1    8.21    2.47 
 -15   5  -1   10.72    1.21 
  15   5   1   13.17    2.47 
 -15   5  -1   11.15    0.98 
  15   5   1    8.21    0.75 
 -15   5  -1   11.80    1.31 
 -15   5  -1   12.72    0.96 
 -17  -5  -1   14.15    1.31 
  17  -5   1   12.09    1.00 
  17  -5   1   11.94    1.30 
 -17  -5  -1   12.71    2.26 
 -17  -5  -1   12.39    1.10 
  17  -5   1   15.32    2.17 
 -17   5  -1   13.30    1.15 
 -17   5  -1   13.20    1.38 
 -17   5  -1   13.46    1.44 
  17   5   1   12.64    0.83 
 -17   5  -1   14.20    1.04 
  17   5   1   11.71    2.35 
 -19  -5  -1   -0.73    1.07 
 -19  -5  -1    0.05    0.36 
  19  -5   1    1.09    0.61 
  19  -5   1    0.00    0.35 
  19  -5   1    0.46    0.65 
  19  -5   1    0.23    0.28 
 -19  -5  -1    0.03    0.34 
 -19   5  -1   -0.66    0.57 
  19   5   1   -0.25    1.29 
 -19   5  -1    0.78    0.46 
 -19   5  -1    0.17    0.49 
 -19   5  -1   -0.07    0.12 
  19   5   1    0.00    0.26 
  19   5   1    0.03    0.24 
 -19   5  -1    0.17    0.23 
 -21  -5  -1    0.70    1.33 
  21  -5   1    3.87    1.44 
  21  -5   1    3.82    0.75 
  21  -5   1    4.37    1.06 
 -21  -5  -1    3.03    0.81 
 -21  -5  -1    3.60    0.74 
 -21  -5  -1    3.45    0.80 
  21   5   1    5.30    1.86 
 -21   5  -1    2.97    0.74 
 -21   5  -1    3.70    0.97 
  21   5   1    3.68    0.62 
 -21   5  -1    1.98    0.76 
 -23  -5  -1    1.16    0.52 
 -23  -5  -1    2.51    0.71 
  23  -5   1    2.00    0.66 
 -23  -5  -1    2.34    0.81 
  23  -5   1    2.23    1.40 
 -23   5  -1    2.36    0.88 
  23   5   1    2.67    1.77 
 -23   5  -1    2.29    0.91 
 -24  -6   1    0.25    0.53 
  24  -6  -1   -0.41    0.72 
  24  -6  -1   -0.95    0.45 
 -24  -6   1   -0.35    0.42 
  24  -6  -1   -0.51    0.41 
 -24  -6   1    0.57    0.72 
  24   6  -1   -0.03    1.38 
 -24   6   1   -0.33    0.17 
  24   6  -1    0.93    0.50 
 -24   6   1   -0.68    0.66 
 -22  -6   1    3.18    1.62 
  22  -6  -1    0.30    0.81 
 -22  -6   1    1.14    0.72 
 -22  -6   1    1.35    0.59 
  22  -6  -1    0.14    0.34 
 -22  -6   1    0.95    0.51 
  22  -6  -1    1.85    0.81 
  22  -6  -1   -0.01    0.40 
  22   6  -1   -0.04    0.34 
  22   6  -1    1.02    1.12 
  22   6  -1    0.74    0.36 
 -22   6   1    1.05    1.25 
 -22   6   1    0.23    0.69 
 -20  -6   1    5.45    1.20 
 -20  -6   1    2.54    0.65 
  20  -6  -1    2.24    0.83 
 -20  -6   1    3.35    0.62 
 -20  -6   1    3.08    0.68 
  20  -6  -1    2.64    0.66 
  20  -6  -1    3.91    1.21 
 -20   6   1    2.59    0.84 
  20   6  -1    3.50    0.57 
 -20   6   1    1.49    0.72 
  20   6  -1    4.69    1.68 
 -18  -6   1   12.01    1.02 
 -18  -6   1    7.62    1.35 
 -18  -6   1   11.92    1.08 
  18  -6  -1   10.60    0.95 
  18  -6  -1   11.88    1.57 
  18  -6  -1   12.43    1.89 
 -18  -6   1   15.63    2.42 
 -18  -6   1   11.47    0.90 
 -18   6   1   11.57    1.33 
 -18   6   1   14.59    1.36 
  18   6  -1   10.87    2.09 
  18   6  -1   12.18    0.74 
 -16  -6   1   -0.33    0.28 
 -16  -6   1    0.08    0.32 
  16  -6  -1    0.08    0.50 
  16  -6  -1   -0.06    0.40 
 -16  -6   1    0.10    0.28 
  16  -6  -1   -0.10    0.29 
 -16  -6   1    0.72    0.33 
  16  -6  -1    0.29    0.66 
  16   6  -1    0.07    0.15 
 -16   6   1    0.33    0.32 
 -16   6   1   -0.23    0.39 
 -16   6   1   -0.06    0.06 
 -16   6   1    0.10    0.21 
 -16   6   1    1.04    0.52 
  16   6  -1   -0.43    0.74 
  14  -6  -1    9.70    0.81 
 -14  -6   1    8.96    0.68 
 -14  -6   1   10.01    0.81 
 -14  -6   1    6.81    1.11 
  14  -6  -1   10.29    1.18 
 -14  -6   1   10.40    1.23 
 -14  -6   1    9.76    1.54 
  14   6  -1   11.16    1.87 
  14   6  -1   10.39    0.57 
 -14   6   1    9.92    1.06 
 -14   6   1   10.18    1.26 
 -14   6   1   10.29    0.67 
 -14   6   1    9.07    0.90 
 -12  -6   1    0.22    0.20 
 -12  -6   1    1.11    0.59 
 -12  -6   1    0.84    1.10 
  12  -6  -1   -0.19    0.54 
  12  -6  -1    0.06    0.30 
  12  -6  -1    0.55    0.46 
 -12  -6   1    0.23    0.25 
 -12  -6   1    0.72    0.55 
 -12  -6   1    0.38    0.31 
 -12  -6   1    1.22    0.92 
 -12  -6   1    0.71    0.48 
 -12  -6   1   -0.21    0.39 
  12   6  -1    0.18    0.12 
  12   6  -1    0.31    0.25 
 -12   6   1    0.51    0.33 
 -12   6   1    0.22    0.44 
 -12   6   1   -0.21    0.28 
  12   6  -1    0.32    0.75 
 -12   6   1    0.23    0.28 
 -12   6   1    0.56    0.53 
 -10  -6   1   22.78    1.84 
  10  -6  -1   20.71    1.67 
 -10  -6   1   21.65    1.17 
  10  -6  -1   19.95    1.56 
 -10  -6   1   16.77    2.52 
 -10  -6   1   21.69    0.92 
 -10  -6   1   21.62    1.45 
 -10  -6   1   22.03    1.49 
  10  -6  -1   21.10    1.13 
 -10  -6   1   23.02    2.50 
 -10  -6   1   19.03    1.64 
 -10   6   1   22.40    1.35 
 -10   6   1   19.58    1.33 
 -10   6   1   19.84    1.45 
  10   6  -1   21.74    1.97 
 -10   6   1   19.87    1.12 
 -10   6   1   23.14    1.00 
  -8  -6   1   23.32    1.67 
   8  -6  -1   26.20    1.67 
  -8  -6   1   22.97    1.71 
   8  -6  -1   26.00    1.73 
  -8  -6   1   25.28    1.57 
  -8  -6   1   19.99    2.25 
  -8  -6   1   24.38    1.47 
   8  -6  -1   22.37    1.15 
  -8  -6   1   27.14    2.57 
  -8  -6   1   25.41    1.22 
  -8   6   1   20.78    1.44 
  -8   6   1   23.08    1.09 
  -8   6   1   22.68    1.50 
  -8   6   1   24.92    1.32 
   8   6  -1   28.84    2.07 
  -6  -6   1    3.17    0.63 
  -6  -6   1    2.69    0.58 
   6  -6  -1    3.57    0.68 
  -6  -6   1    2.85    0.98 
   6  -6  -1    2.60    0.66 
  -6  -6   1    4.23    0.69 
  -6  -6   1    2.37    1.01 
  -6  -6   1    3.92    0.75 
   6  -6  -1    3.19    0.53 
  -6  -6   1    3.13    0.40 
  -6   6   1    3.64    0.39 
  -6   6   1    3.41    0.68 
  -6   6   1    3.68    0.50 
  -6   6   1    3.00    0.44 
  -4  -6   1    5.96    0.45 
  -4  -6   1    5.49    0.81 
  -4  -6   1    5.17    0.65 
   4  -6  -1    4.72    0.46 
   4  -6  -1    6.29    0.68 
   4  -6  -1    6.30    0.98 
  -4  -6   1    6.33    1.20 
   4  -6  -1    7.10    0.73 
  -4  -6   1    6.59    0.97 
   4  -6  -1    5.00    0.44 
  -4  -6   1    5.41    1.26 
  -4  -6   1    5.46    0.76 
  -4   6   1    6.05    0.82 
  -4   6   1    4.74    0.40 
  -4   6   1    5.48    0.47 
  -4   6   1    7.71    1.03 
   2  -6  -1    1.71    0.40 
   2  -6  -1    1.09    0.41 
   2  -6  -1    1.56    0.53 
  -2  -6   1    1.55    0.28 
  -2  -6   1    1.41    0.45 
  -2  -6   1    1.64    0.22 
  -2  -6   1    1.40    0.36 
  -2  -6   1    0.79    0.63 
   2  -6  -1    1.28    0.39 
  -2  -6   1    1.46    0.16 
  -2  -6   1    2.72    1.00 
  -2  -6   1    2.18    0.63 
   2  -6  -1    1.71    0.24 
   2  -6  -1    1.52    0.31 
  -2  -6   1    1.88    0.49 
   2  -6  -1    1.96    0.32 
   2   6  -1    1.25    0.47 
  -2   6   1    1.35    0.47 
  -2   6   1    1.30    0.25 
  -2   6   1    1.86    0.25 
  -2   6   1    1.52    0.43 
   0  -6   1    5.46    0.53 
   0  -6  -1    5.17    1.06 
   0  -6  -1    4.77    0.64 
   0  -6  -1    5.30    0.44 
   0  -6  -1    5.38    0.46 
   0  -6   1    4.83    0.71 
   0  -6  -1    5.24    0.41 
   0  -6   1    5.05    0.33 
   0  -6   1    5.26    1.06 
   0  -6   1    4.99    0.53 
   0  -6   1    5.02    0.75 
   0  -6  -1    4.61    0.54 
   0  -6   1    3.84    0.67 
   0  -6  -1    4.92    0.90 
   0  -6   1    5.27    0.33 
   0  -6  -1    6.11    0.90 
   0   6   1    5.18    0.74 
   0   6   1    5.04    0.76 
   0   6  -1    4.97    0.33 
   0   6  -1    4.47    0.84 
   0   6   1    5.03    0.35 
   0   6  -1    4.75    0.31 
   0   6  -1    5.38    0.85 
   0   6   1    4.94    0.35 
   0   6  -1    4.87    0.73 
  -2  -6  -1   58.51    2.55 
   2  -6   1   60.34    2.54 
  -2  -6  -1   55.52    2.77 
   2  -6   1   60.95    2.28 
   2  -6   1   61.57    2.50 
   2  -6   1   57.78    2.55 
  -2  -6  -1   57.38    2.12 
   2  -6   1   56.92    2.76 
  -2  -6  -1   57.59    2.41 
  -2  -6  -1   60.22    2.20 
  -2  -6  -1   59.59    2.04 
   2  -6   1   59.30    2.07 
  -2  -6  -1   58.19    3.30 
  -2   6  -1   58.48    2.09 
  -2   6  -1   60.49    2.51 
  -2   6  -1   60.71    2.70 
   2   6   1   59.67    1.97 
  -2   6  -1   58.88    2.14 
   2   6   1   60.28    2.11 
   2   6   1   59.50    2.70 
   2   6   1   62.16    2.59 
   2   6   1   60.17    1.92 
  -2   6  -1   54.86    2.75 
   4  -6   1    2.29    0.60 
  -4  -6  -1    2.67    0.48 
  -4  -6  -1    1.50    0.46 
   4  -6   1    2.19    0.32 
  -4  -6  -1    2.72    0.74 
  -4  -6  -1    1.66    1.05 
  -4  -6  -1    2.05    0.35 
  -4  -6  -1    2.56    0.49 
  -4  -6  -1    1.82    0.53 
  -4  -6  -1    1.37    0.87 
  -4  -6  -1    1.99    0.23 
   4  -6   1    2.30    0.59 
   4  -6   1    2.79    0.58 
   4   6   1    1.61    0.28 
  -4   6  -1    2.31    0.44 
   4   6   1    1.92    0.18 
  -4   6  -1    1.92    0.55 
   4   6   1    2.54    0.60 
  -4   6  -1    2.87    0.44 
  -4   6  -1    2.19    0.35 
   4   6   1    2.05    0.17 
  -4   6  -1    2.13    0.58 
  -6  -6  -1    1.75    0.48 
  -6  -6  -1    2.00    0.43 
  -6  -6  -1    1.50    0.24 
  -6  -6  -1    2.06    0.39 
   6  -6   1    1.17    0.34 
  -6  -6  -1    2.19    0.73 
  -6  -6  -1    0.90    0.99 
  -6  -6  -1    3.08    1.16 
  -6  -6  -1    1.51    0.55 
   6  -6   1    1.42    0.59 
   6  -6   1    1.70    0.60 
   6   6   1    1.33    0.28 
   6   6   1    0.40    0.61 
  -6   6  -1    1.17    0.36 
  -6   6  -1    1.75    0.53 
  -6   6  -1    1.49    0.43 
   6   6   1    1.63    0.23 
   6   6   1    1.37    0.16 
   6   6   1    1.93    0.55 
  -6   6  -1    0.96    0.47 
  -6   6  -1    1.30    0.35 
  -8  -6  -1    0.22    0.54 
  -8  -6  -1    0.42    0.33 
   8  -6   1    0.17    0.21 
   8  -6   1    0.01    0.35 
  -8  -6  -1   -0.14    0.39 
  -8  -6  -1    0.29    0.78 
  -8  -6  -1    0.08    0.20 
  -8  -6  -1    0.15    0.18 
  -8  -6  -1   -0.07    0.31 
  -8  -6  -1    0.99    1.05 
   8  -6   1   -0.66    0.32 
  -8   6  -1    0.12    0.32 
   8   6   1    0.87    0.76 
   8   6   1    0.21    0.13 
  -8   6  -1    0.16    0.25 
  -8   6  -1   -0.11    0.29 
   8   6   1    0.38    0.22 
  -8   6  -1    0.13    0.20 
  -8   6  -1    0.28    0.37 
   8   6   1    0.30    0.38 
  10  -6   1   68.12    3.51 
 -10  -6  -1   68.27    2.49 
 -10  -6  -1   67.70    2.75 
 -10  -6  -1   68.10    2.82 
  10  -6   1   70.38    2.65 
 -10  -6  -1   68.70    4.50 
 -10  -6  -1   64.86    2.78 
  10  -6   1   66.97    3.17 
 -10  -6  -1   45.02    5.97 
 -10   6  -1   68.50    2.59 
 -10   6  -1   65.67    3.02 
 -10   6  -1   69.41    3.16 
  10   6   1   69.56    2.94 
  10   6   1   67.73    2.32 
  10   6   1   78.54    4.17 
 -10   6  -1   66.75    2.91 
 -10   6  -1   65.35    2.72 
  12  -6   1   28.53    1.52 
 -12  -6  -1   27.93    1.35 
  12  -6   1   26.51    1.41 
  12  -6   1   33.31    3.64 
  12  -6   1   25.06    1.79 
 -12  -6  -1   27.30    1.53 
 -12  -6  -1   26.84    1.58 
 -12  -6  -1   27.52    1.59 
 -12  -6  -1   22.00    2.91 
 -12   6  -1   28.62    1.62 
  12   6   1   28.61    1.17 
 -12   6  -1   26.40    1.83 
 -12   6  -1   25.72    1.75 
 -12   6  -1   27.21    1.37 
  12   6   1   28.99    1.61 
 -14  -6  -1    0.68    0.35 
  14  -6   1    0.28    0.54 
 -14  -6  -1    0.08    0.35 
  14  -6   1   -0.28    0.42 
 -14  -6  -1    0.05    0.30 
  14  -6   1    0.03    0.69 
  14  -6   1    0.45    0.31 
 -14  -6  -1    1.21    0.51 
 -14   6  -1   -0.02    0.44 
 -14   6  -1   -0.05    0.28 
 -14   6  -1    0.25    0.51 
  14   6   1    0.03    0.91 
  14   6   1    0.90    0.41 
 -14   6  -1    0.11    0.16 
 -16  -6  -1    0.33    0.41 
  16  -6   1    0.79    0.39 
  16  -6   1    0.70    0.46 
  16  -6   1    0.28    0.88 
 -16  -6  -1    0.32    1.14 
 -16  -6  -1    0.18    0.39 
 -16  -6  -1   -0.16    0.32 
  16  -6   1    0.45    0.57 
 -16  -6  -1    1.52    0.57 
 -16   6  -1   -0.01    0.17 
  16   6   1    0.64    0.24 
 -16   6  -1    0.27    0.31 
 -16   6  -1    1.46    0.59 
 -16   6  -1   -0.02    0.08 
 -16   6  -1    0.29    0.55 
  16   6   1   -1.34    0.78 
 -18  -6  -1   -0.08    0.37 
  18  -6   1    0.16    0.63 
 -18  -6  -1   -0.26    1.01 
  18  -6   1    0.20    0.35 
 -18  -6  -1    0.22    0.45 
 -18  -6  -1   -0.07    0.37 
  18  -6   1   -0.46    0.45 
  18  -6   1    0.42    0.30 
 -18   6  -1    0.21    0.24 
 -18   6  -1   -0.31    0.60 
  18   6   1    0.78    0.45 
  18   6   1   -0.23    0.19 
  18   6   1   -0.14    1.18 
 -18   6  -1   -0.20    0.18 
 -18   6  -1   -0.04    0.10 
 -18   6  -1    0.09    0.52 
  20  -6   1    3.02    0.76 
 -20  -6  -1    3.83    0.84 
 -20  -6  -1    3.02    1.52 
  20  -6   1    3.69    0.69 
  20  -6   1    2.96    1.27 
 -20  -6  -1    3.30    0.73 
 -20  -6  -1    3.43    0.82 
  20   6   1    3.74    0.56 
  20   6   1    4.30    1.74 
 -20   6  -1    4.52    1.03 
 -20   6  -1    4.44    1.07 
 -22  -6  -1    0.05    0.51 
  22  -6   1    1.90    1.19 
  22  -6   1    0.62    0.49 
 -22  -6  -1    0.19    0.40 
 -22  -6  -1   -0.34    0.60 
  22  -6   1    0.68    0.50 
 -22   6  -1    0.52    0.74 
  22   6   1   -1.20    1.22 
 -22   6  -1    1.17    0.78 
 -22   6  -1    0.03    0.21 
  22   6   1    0.56    0.46 
 -23  -7   1   -0.03    0.65 
 -23   7   1    0.23    1.05 
 -21  -7   1   -1.06    0.40 
  21  -7  -1    0.96    0.92 
 -21  -7   1    0.70    0.58 
 -21  -7   1    0.22    0.38 
 -21  -7   1   -0.24    0.38 
  21  -7  -1   -0.61    0.54 
  21  -7  -1    0.88    0.45 
 -21   7   1    1.05    0.72 
 -21   7   1    0.03    0.24 
 -21   7   1   -0.23    0.61 
  21   7  -1   -0.52    1.09 
  21   7  -1    0.96    0.29 
 -21   7   1    0.29    0.22 
 -21   7   1    0.02    0.17 
  21   7  -1   -0.10    0.40 
 -19  -7   1    1.85    0.46 
 -19  -7   1    2.80    1.56 
 -19  -7   1    1.48    1.01 
  19  -7  -1    1.29    0.74 
 -19  -7   1    1.82    0.58 
 -19  -7   1    1.57    0.44 
 -19  -7   1    2.60    1.08 
  19  -7  -1    2.64    1.07 
 -19  -7   1    0.62    0.57 
  19  -7  -1    1.61    0.53 
 -19   7   1    1.42    0.74 
  19   7  -1    1.63    1.11 
  19   7  -1    2.35    0.37 
  17  -7  -1    0.75    0.51 
  17  -7  -1    3.11    1.03 
  17  -7  -1    1.63    0.61 
 -17  -7   1    0.86    0.33 
 -17  -7   1    0.87    0.32 
 -17  -7   1    0.70    0.95 
 -17  -7   1    1.28    0.58 
 -17  -7   1    0.64    0.59 
  17  -7  -1    1.25    0.43 
 -17  -7   1    0.91    0.54 
 -17  -7   1    0.73    0.39 
  17   7  -1    4.57    1.38 
  17   7  -1    1.61    0.28 
 -17   7   1    0.29    0.56 
 -17   7   1    1.64    0.66 
 -15  -7   1    1.54    0.73 
 -15  -7   1    1.50    0.37 
  15  -7  -1    0.85    0.35 
 -15  -7   1    1.14    0.37 
 -15  -7   1    1.37    0.59 
 -15  -7   1    1.28    0.34 
 -15  -7   1    1.12    0.65 
  15  -7  -1    1.45    0.61 
  15  -7  -1    1.22    0.76 
 -15   7   1   -0.03    0.43 
  15   7  -1    2.83    1.15 
  15   7  -1    1.32    0.23 
 -15   7   1    1.17    0.45 
 -15   7   1    1.45    0.60 
 -13  -7   1    1.01    0.47 
 -13  -7   1    1.77    0.73 
 -13  -7   1    0.85    1.14 
  13  -7  -1    1.99    0.70 
 -13  -7   1    1.74    0.50 
 -13  -7   1    1.63    0.30 
  13  -7  -1    1.18    0.37 
 -13  -7   1    2.57    0.70 
  13  -7  -1    1.75    0.90 
 -13  -7   1    1.89    0.29 
  13   7  -1    1.34    1.00 
 -13   7   1    0.80    0.56 
 -13   7   1    1.51    0.52 
 -13   7   1    1.49    0.55 
  11  -7  -1   -0.01    0.48 
 -11  -7   1    0.39    0.28 
 -11  -7   1    0.03    0.12 
  11  -7  -1   -0.14    0.20 
 -11  -7   1    2.14    1.37 
  11  -7  -1   -0.05    0.39 
 -11  -7   1   -0.14    0.44 
 -11  -7   1    0.31    0.50 
 -11  -7   1    0.30    0.46 
 -11  -7   1    0.11    0.43 
 -11  -7   1   -1.00    0.90 
 -11   7   1   -0.11    0.39 
 -11   7   1    0.11    0.34 
  11   7  -1    0.26    0.62 
 -11   7   1   -0.03    0.09 
 -11   7   1    0.03    0.19 
  -9  -7   1    5.32    0.60 
  -9  -7   1    6.78    1.21 
   9  -7  -1    7.12    1.14 
   9  -7  -1    5.04    0.54 
  -9  -7   1    5.98    1.05 
  -9  -7   1    5.22    1.53 
  -9  -7   1    5.70    1.03 
  -9  -7   1    2.77    1.24 
  -9  -7   1    4.26    0.76 
  -9   7   1    4.67    0.55 
  -9   7   1    5.08    0.89 
  -9   7   1    3.81    0.75 
  -9   7   1    3.84    0.62 
  -7  -7   1   -0.07    0.32 
  -7  -7   1    0.00    0.19 
  -7  -7   1    0.29    0.33 
   7  -7  -1   -0.12    0.41 
  -7  -7   1    0.31    0.94 
  -7  -7   1    0.26    1.01 
  -7  -7   1    0.59    0.47 
  -7  -7   1    0.43    0.40 
   7  -7  -1    0.21    0.42 
  -7   7   1    0.13    0.17 
  -7   7   1   -0.03    0.40 
  -7   7   1    0.19    0.34 
  -5  -7   1    0.31    0.46 
   5  -7  -1    0.18    0.30 
  -5  -7   1    0.26    0.19 
  -5  -7   1    0.34    0.38 
  -5  -7   1   -0.15    0.70 
  -5  -7   1   -0.31    0.74 
  -5  -7   1    0.66    0.41 
   5  -7  -1   -0.10    0.18 
   5  -7  -1    0.47    0.42 
  -5  -7   1   -0.05    0.27 
   5  -7  -1    0.37    0.43 
  -5   7   1   -0.05    0.15 
  -5   7   1    0.10    0.20 
  -5   7   1    0.00    0.35 
  -5   7   1    0.15    0.38 
  -3  -7   1   19.00    1.35 
  -3  -7   1   22.49    1.57 
   3  -7  -1   20.47    1.36 
   3  -7  -1   16.61    1.53 
  -3  -7   1   20.86    0.98 
  -3  -7   1   21.74    1.62 
   3  -7  -1   21.49    1.03 
   3  -7  -1   21.70    0.83 
  -3  -7   1   20.07    1.97 
   3  -7  -1   21.98    1.04 
   3  -7  -1   21.87    1.30 
  -3  -7   1   23.72    1.35 
  -3  -7   1   20.23    2.12 
  -3   7   1   22.07    1.55 
  -3   7   1   19.72    1.41 
  -3   7   1   21.30    0.97 
  -3   7   1   21.20    0.93 
  -1  -7   1   14.43    0.69 
  -1  -7   1   12.43    1.25 
  -1  -7   1   13.61    1.12 
   1  -7  -1   12.80    1.48 
  -1  -7   1   14.60    1.94 
  -1  -7   1   14.71    0.97 
  -1  -7   1   14.33    1.19 
   1  -7  -1   14.94    1.07 
  -1  -7   1   13.89    0.75 
   1  -7  -1   13.66    0.70 
  -1  -7   1   13.51    0.61 
   1  -7  -1   14.65    0.92 
   1  -7  -1   14.80    0.79 
   1  -7  -1   13.50    1.29 
  -1  -7   1   14.21    1.59 
   1  -7  -1   14.37    0.89 
   1  -7  -1   14.54    1.21 
  -1   7   1   13.81    1.16 
  -1   7   1   14.42    1.26 
   1   7  -1   11.44    1.18 
  -1   7   1   14.35    0.64 
  -1   7   1   13.46    0.67 
   1  -7   1    6.16    0.86 
  -1  -7  -1    7.64    1.13 
   1  -7   1    4.67    0.77 
   1  -7   1    6.98    0.83 
  -1  -7  -1    5.91    0.99 
  -1  -7  -1    7.72    1.37 
   1  -7   1    7.04    1.43 
   1  -7   1    6.67    0.71 
  -1  -7  -1    7.05    0.55 
   1  -7   1    6.70    0.44 
  -1  -7  -1    6.41    0.51 
  -1  -7  -1    6.84    0.54 
   1  -7   1    6.90    0.38 
  -1  -7  -1    5.97    0.75 
   1  -7   1    6.72    0.63 
  -1  -7  -1    6.43    0.71 
   1   7   1    7.44    0.97 
  -1   7  -1    6.45    0.44 
   1   7   1    6.30    0.98 
  -1   7  -1    4.07    0.82 
   1   7   1    6.86    0.34 
  -1   7  -1    7.85    1.04 
  -1   7  -1    6.72    0.42 
  -3  -7  -1    5.39    0.92 
   3  -7   1    6.05    0.85 
  -3  -7  -1    7.54    0.45 
   3  -7   1    7.95    0.82 
  -3  -7  -1    7.86    1.62 
   3  -7   1    8.64    1.39 
  -3  -7  -1    7.33    0.53 
  -3  -7  -1    5.75    0.92 
  -3  -7  -1    7.69    1.69 
  -3  -7  -1    7.40    0.79 
  -3  -7  -1    7.36    0.86 
  -3  -7  -1    6.49    0.59 
   3  -7   1    7.21    1.02 
   3  -7   1    6.92    0.50 
   3  -7   1    7.54    0.85 
  -3   7  -1    7.35    0.53 
   3   7   1    7.86    0.97 
  -3   7  -1    7.23    0.55 
  -3   7  -1    6.57    1.02 
  -3   7  -1    7.44    0.82 
  -3   7  -1    8.35    1.12 
   5  -7   1    4.22    0.85 
   5  -7   1    2.92    0.41 
   5  -7   1    2.33    0.69 
  -5  -7  -1    1.70    1.16 
  -5  -7  -1    2.78    0.41 
  -5  -7  -1    4.00    1.27 
  -5  -7  -1    3.03    0.27 
  -5  -7  -1    3.10    1.25 
  -5  -7  -1    3.02    0.59 
  -5  -7  -1    2.65    0.76 
  -5  -7  -1    1.08    0.51 
  -5  -7  -1    3.58    0.54 
  -5   7  -1    2.94    0.51 
   5   7   1    2.18    0.65 
  -5   7  -1    2.22    0.37 
  -5   7  -1    2.79    0.54 
  -5   7  -1    4.44    0.90 
  -5   7  -1    1.92    0.60 
  -7  -7  -1    2.65    0.46 
  -7  -7  -1    2.38    0.67 
  -7  -7  -1    2.94    1.31 
  -7  -7  -1    2.68    1.42 
  -7  -7  -1    2.07    0.71 
   7  -7   1    3.40    0.87 
  -7  -7  -1    2.81    0.57 
  -7  -7  -1    2.82    0.74 
  -7  -7  -1    3.29    0.49 
  -7  -7  -1    2.61    0.26 
  -7   7  -1    2.38    0.62 
  -7   7  -1    3.04    0.53 
  -7   7  -1    3.31    0.59 
   7   7   1    3.77    1.06 
  -7   7  -1    3.15    0.79 
   7   7   1    3.96    0.76 
  -9  -7  -1    4.30    0.93 
  -9  -7  -1    3.75    0.58 
  -9  -7  -1    2.89    1.37 
  -9  -7  -1    2.45    1.32 
   9  -7   1    4.04    0.56 
  -9  -7  -1    4.08    0.64 
  -9  -7  -1    2.77    0.58 
  -9  -7  -1    3.51    0.36 
   9  -7   1    3.26    1.11 
   9  -7   1    3.25    0.76 
  -9   7  -1    3.45    0.53 
   9   7   1    3.42    0.24 
  -9   7  -1    3.47    0.73 
  -9   7  -1    3.16    0.95 
   9   7   1    2.81    1.15 
   9   7   1    3.28    0.30 
   9   7   1    3.41    0.73 
 -11  -7  -1    3.00    0.48 
  11  -7   1    1.62    0.86 
 -11  -7  -1    3.15    0.61 
  11  -7   1    2.85    0.72 
  11  -7   1    2.63    0.53 
 -11  -7  -1    3.33    0.69 
 -11  -7  -1    2.37    0.53 
 -11  -7  -1    2.46    1.48 
 -11   7  -1    3.47    0.72 
 -11   7  -1    3.36    0.52 
  11   7   1    2.81    0.68 
  11   7   1    3.32    0.28 
 -11   7  -1    2.65    0.75 
  11   7   1    2.63    1.13 
  13  -7   1    2.44    0.51 
 -13  -7  -1    1.72    0.39 
 -13  -7  -1    2.17    0.55 
 -13  -7  -1    0.33    1.39 
 -13  -7  -1    2.54    0.60 
  13  -7   1    1.90    0.71 
 -13  -7  -1    1.63    0.79 
  13  -7   1    4.33    1.17 
 -13  -7  -1    2.83    0.59 
 -13   7  -1    1.80    0.55 
 -13   7  -1    2.11    0.70 
  13   7   1    3.41    0.70 
 -13   7  -1    2.08    0.76 
 -13   7  -1    2.58    0.46 
  13   7   1    3.55    1.26 
 -15  -7  -1    0.79    0.47 
  15  -7   1    2.96    1.07 
  15  -7   1    0.99    0.46 
  15  -7   1    2.21    0.68 
 -15  -7  -1    0.68    1.16 
 -15  -7  -1    0.06    0.48 
  15  -7   1    0.87    0.39 
 -15  -7  -1    1.65    0.42 
 -15  -7  -1    1.21    0.51 
 -15   7  -1    1.13    0.48 
 -15   7  -1    0.90    0.56 
  15   7   1    1.18    0.28 
 -15   7  -1    2.17    0.75 
  15   7   1    0.70    0.94 
 -15   7  -1    1.96    0.43 
 -17  -7  -1   -0.18    0.27 
 -17  -7  -1    0.23    0.65 
 -17  -7  -1   -0.09    1.17 
 -17  -7  -1   -0.52    0.35 
  17  -7   1   -1.07    0.67 
  17  -7   1   -0.27    0.28 
  17  -7   1    0.87    0.50 
 -17  -7  -1    0.26    0.34 
 -17   7  -1   -0.08    0.17 
 -17   7  -1   -0.04    0.24 
 -17   7  -1    0.14    0.58 
  17   7   1    0.60    1.07 
  17   7   1   -0.55    0.24 
 -17   7  -1    0.64    0.60 
 -17   7  -1    0.04    0.12 
  17   7   1   -0.01    0.14 
 -19  -7  -1    0.39    0.76 
 -19  -7  -1    2.98    1.39 
  19  -7   1    1.31    0.96 
  19  -7   1   -0.37    0.37 
 -19  -7  -1   -0.16    0.45 
  19  -7   1    0.86    0.45 
 -19  -7  -1    0.19    0.67 
 -19  -7  -1    0.50    0.51 
 -19  -7  -1    0.42    0.36 
  19  -7   1    0.95    0.48 
 -19   7  -1   -0.32    0.22 
 -19   7  -1   -0.52    0.79 
  19   7   1   -0.52    0.90 
 -19   7  -1   -0.31    0.27 
  19   7   1   -0.45    0.30 
 -19   7  -1    0.92    0.83 
 -19   7  -1   -0.17    0.17 
  19   7   1    0.49    0.27 
  21  -7   1   -0.06    0.41 
  21  -7   1   -0.40    0.42 
  21  -7   1    0.98    1.29 
 -21  -7  -1   -0.85    0.52 
 -21  -7  -1    0.34    0.49 
 -21  -7  -1    0.08    0.38 
 -21  -7  -1   -0.08    0.42 
  21   7   1   -0.28    0.42 
  21   7   1    0.55    1.31 
 -21   7  -1   -0.16    0.60 
 -21   7  -1   -0.29    0.26 
  20  -8  -1    0.07    0.49 
 -20  -8   1    1.21    0.69 
 -20  -8   1    1.51    0.43 
  20  -8  -1    1.51    0.73 
 -20  -8   1    0.83    0.50 
  20  -8  -1    1.60    0.58 
  20  -8  -1    1.21    1.18 
  20   8  -1    1.75    0.32 
 -20   8   1    3.43    0.94 
  18  -8  -1    2.15    1.11 
  18  -8  -1    1.33    0.61 
 -18  -8   1    0.02    1.19 
  18  -8  -1    0.56    0.37 
 -18  -8   1    2.16    0.44 
 -18  -8   1    2.20    0.65 
 -18  -8   1    0.96    0.63 
 -18  -8   1    0.59    0.62 
 -18  -8   1    0.62    0.76 
 -18  -8   1    2.26    0.39 
  18  -8  -1    1.93    0.64 
  18   8  -1    1.45    0.22 
  18   8  -1    2.21    1.21 
 -18   8   1    1.01    0.68 
 -18   8   1    1.65    0.61 
  16  -8  -1    0.27    0.65 
 -16  -8   1   -0.03    0.21 
 -16  -8   1    0.64    0.25 
 -16  -8   1   -0.85    0.46 
  16  -8  -1    0.33    0.34 
 -16  -8   1    0.16    0.56 
  16  -8  -1    1.52    1.00 
 -16  -8   1    1.11    0.60 
 -16  -8   1    0.41    0.31 
 -16   8   1    0.06    0.25 
  16   8  -1    1.22    0.91 
 -16   8   1    0.68    0.75 
 -16   8   1    0.12    0.58 
 -14  -8   1    0.07    0.47 
  14  -8  -1    0.32    0.37 
 -14  -8   1    0.61    0.62 
 -14  -8   1    0.49    0.15 
 -14  -8   1    0.51    0.33 
 -14  -8   1    3.50    1.64 
 -14  -8   1   -0.04    0.48 
  14  -8  -1   -0.46    0.67 
 -14  -8   1   -0.14    1.08 
 -14  -8   1    0.39    0.13 
 -14  -8   1    0.87    0.50 
 -14   8   1    0.97    0.53 
  14   8  -1    0.66    0.72 
 -14   8   1    0.09    0.50 
 -12  -8   1    2.75    0.52 
 -12  -8   1    2.19    0.79 
 -12  -8   1    2.61    0.85 
 -12  -8   1    2.06    0.70 
 -12  -8   1    2.62    1.28 
  12  -8  -1    1.77    0.80 
 -12  -8   1    4.28    1.72 
 -12  -8   1    1.47    0.56 
  12  -8  -1    1.91    0.48 
  12   8  -1    2.66    1.10 
 -12   8   1    1.81    0.69 
 -10  -8   1    0.93    1.08 
  10  -8  -1    0.03    0.31 
 -10  -8   1   -0.40    0.31 
 -10  -8   1    0.06    0.39 
  10  -8  -1    0.25    0.24 
 -10  -8   1   -0.32    0.42 
  10  -8  -1   -0.08    0.56 
 -10  -8   1   -0.83    0.95 
 -10  -8   1   -0.12    0.20 
 -10   8   1   -0.10    0.09 
 -10   8   1    0.12    0.47 
  -8  -8   1    1.12    1.03 
   8  -8  -1    1.26    0.35 
  -8  -8   1    1.25    0.37 
  -8  -8   1    0.71    0.45 
   8  -8  -1    2.52    0.81 
   8  -8  -1    0.61    0.61 
  -8  -8   1    3.45    1.05 
  -8  -8   1    1.67    1.12 
  -8  -8   1    1.63    0.59 
  -8   8   1    1.64    0.43 
  -8   8   1    1.83    0.65 
   6  -8  -1    0.42    0.30 
  -6  -8   1    0.16    0.23 
  -6  -8   1   -0.16    0.86 
  -6  -8   1    0.50    0.43 
   6  -8  -1   -0.03    0.20 
  -6  -8   1    0.07    0.39 
  -6  -8   1    0.44    1.05 
   6  -8  -1   -0.44    0.75 
   6  -8  -1    0.04    0.44 
  -6  -8   1    0.12    0.29 
  -6   8   1   -0.08    0.07 
  -6   8   1    0.24    0.23 
  -6   8   1   -0.38    0.38 
  -4  -8   1    0.37    0.22 
  -4  -8   1    0.84    0.63 
  -4  -8   1    3.06    0.71 
  -4  -8   1    0.53    0.69 
   4  -8  -1    0.53    0.24 
   4  -8  -1    0.17    0.36 
   4  -8  -1    0.42    0.43 
  -4  -8   1   -0.48    0.86 
  -4  -8   1    0.60    0.43 
  -4  -8   1    0.53    0.38 
  -4   8   1    0.45    0.47 
  -4   8   1    0.41    0.23 
  -2  -8   1    0.29    0.41 
  -2  -8   1    0.18    0.17 
   2  -8  -1    0.17    0.23 
  -2  -8   1    0.49    0.48 
  -2  -8   1    0.97    0.97 
   2  -8  -1    0.10    0.35 
   2  -8  -1    0.72    0.51 
   2  -8  -1    0.08    0.37 
  -2  -8   1   -0.02    0.31 
  -2  -8   1    0.05    0.28 
   2  -8  -1    0.12    0.15 
  -2  -8   1   -0.18    0.82 
   2  -8  -1   -0.51    0.57 
   2   8  -1    0.49    0.49 
  -2   8   1    0.09    0.39 
  -2   8   1   -0.24    0.39 
  -2   8   1   -0.07    0.19 
  -2   8   1   -0.14    0.10 
   0  -8  -1    6.51    0.55 
   0  -8   1    5.94    0.44 
   0  -8   1    5.37    0.59 
   0  -8   1    6.39    1.15 
   0  -8   1    5.55    0.42 
   0  -8  -1    5.78    0.50 
   0  -8   1    6.12    0.66 
   0  -8   1    6.59    1.31 
   0  -8  -1    5.80    0.68 
   0  -8  -1    6.14    1.43 
   0  -8  -1    6.49    0.89 
   0  -8  -1    6.26    1.27 
   0  -8   1    5.94    1.44 
   0  -8   1    6.18    0.94 
   0  -8  -1    6.07    0.63 
   0  -8  -1    6.80    1.24 
   0  -8   1    5.61    0.90 
   0   8  -1    6.60    1.06 
   0   8  -1    5.81    0.30 
   0   8  -1    5.62    0.33 
   0   8   1    5.41    0.37 
   0   8   1    6.51    0.37 
   0   8   1    6.72    1.02 
   0   8   1    7.21    1.13 
  -2  -8  -1    0.53    0.64 
  -2  -8  -1    0.25    0.36 
  -2  -8  -1    0.44    0.25 
   2  -8   1    1.05    0.85 
   2  -8   1    0.04    0.22 
   2  -8   1   -0.22    0.21 
  -2  -8  -1    0.53    0.50 
   2  -8   1    0.26    0.41 
   2  -8   1   -0.37    0.34 
  -2  -8  -1    0.60    0.90 
  -2  -8  -1    0.13    0.24 
  -2  -8  -1    0.73    0.92 
  -2  -8  -1   -0.03    0.32 
  -2  -8  -1    0.17    0.22 
  -2   8  -1   -0.06    0.12 
   2   8   1    0.62    0.53 
  -2   8  -1   -0.01    0.50 
   2   8   1    0.22    0.48 
  -2   8  -1   -0.09    0.17 
  -4  -8  -1   19.74    1.73 
   4  -8   1   21.60    2.02 
  -4  -8  -1   20.80    1.72 
  -4  -8  -1   19.99    2.85 
  -4  -8  -1   22.04    1.51 
   4  -8   1   20.36    1.89 
  -4  -8  -1   21.79    2.55 
   4  -8   1   20.30    1.01 
  -4  -8  -1   21.86    1.38 
   4  -8   1   19.11    1.45 
  -4  -8  -1   21.92    1.17 
   4  -8   1   21.56    1.51 
  -4   8  -1   17.10    1.60 
  -4   8  -1   20.05    1.37 
   4   8   1   20.93    1.60 
  -4   8  -1   21.35    1.06 
  -4   8  -1   20.23    1.64 
  -6  -8  -1    1.02    0.56 
   6  -8   1    0.53    0.58 
  -6  -8  -1    0.34    0.34 
  -6  -8  -1    0.74    0.30 
  -6  -8  -1    0.54    1.02 
  -6  -8  -1    1.19    0.64 
   6  -8   1    0.28    0.45 
  -6  -8  -1    0.55    0.41 
   6  -8   1    1.18    0.30 
  -6  -8  -1    0.48    1.13 
   6   8   1    0.96    0.52 
  -6   8  -1    0.86    0.37 
  -6   8  -1    0.72    0.50 
  -6   8  -1    0.41    0.38 
  -6   8  -1    0.57    0.49 
  -8  -8  -1    0.54    0.53 
   8  -8   1    1.16    0.38 
   8  -8   1    1.12    0.71 
  -8  -8  -1    0.95    0.26 
  -8  -8  -1    1.17    0.72 
  -8  -8  -1    1.90    0.50 
  -8  -8  -1    1.33    1.27 
  -8  -8  -1    1.70    1.25 
  -8  -8  -1    1.27    0.19 
   8  -8   1    0.10    0.31 
  -8  -8  -1    0.67    0.31 
  -8   8  -1    0.64    0.55 
  -8   8  -1    1.24    0.39 
  -8   8  -1    0.65    0.54 
   8   8   1    0.79    0.51 
  10  -8   1    0.60    0.73 
  10  -8   1    2.34    0.47 
 -10  -8  -1    1.74    0.55 
 -10  -8  -1    0.99    0.54 
 -10  -8  -1    1.97    0.54 
 -10  -8  -1    1.89    0.37 
 -10  -8  -1    1.28    0.91 
 -10  -8  -1    0.74    1.25 
 -10  -8  -1    2.10    1.46 
  10   8   1    3.36    1.16 
 -10   8  -1    2.31    0.68 
 -10   8  -1    2.24    0.48 
  10   8   1    2.01    0.65 
 -10   8  -1    1.16    0.61 
 -12  -8  -1    6.13    1.89 
 -12  -8  -1    4.76    0.56 
 -12  -8  -1    4.88    1.17 
  12  -8   1    4.83    0.68 
 -12  -8  -1    3.97    1.08 
 -12  -8  -1    3.46    1.61 
 -12  -8  -1    4.04    0.71 
  12  -8   1    4.19    1.16 
 -12  -8  -1    4.26    0.41 
 -12  -8  -1    4.23    0.64 
 -12   8  -1    5.95    1.06 
 -12   8  -1    4.20    0.83 
  12   8   1    4.13    1.22 
 -12   8  -1    5.28    1.12 
  14  -8   1    6.22    0.84 
 -14  -8  -1    4.53    1.89 
 -14  -8  -1    5.25    1.92 
 -14  -8  -1    5.44    0.53 
  14  -8   1    7.24    1.24 
 -14  -8  -1    4.99    1.19 
 -14  -8  -1    5.15    0.81 
  14  -8   1    6.13    1.48 
 -14  -8  -1    5.89    1.67 
 -14  -8  -1    5.36    0.79 
 -14  -8  -1    7.13    0.73 
 -14   8  -1    6.50    1.10 
  14   8   1    5.96    0.38 
 -14   8  -1    5.19    1.15 
 -14   8  -1    4.99    0.94 
  14   8   1    7.87    1.86 
 -16  -8  -1   -0.32    0.50 
  16  -8   1    0.23    0.37 
 -16  -8  -1    0.26    0.38 
  16  -8   1    2.70    1.15 
 -16  -8  -1    0.23    0.32 
  16  -8   1   -0.29    0.50 
 -16  -8  -1    0.68    1.11 
 -16  -8  -1    0.23    0.52 
  16  -8   1   -0.38    0.39 
 -16  -8  -1    0.44    0.39 
 -16  -8  -1    0.12    0.38 
 -16   8  -1    0.68    0.56 
  16   8   1   -0.17    0.18 
 -16   8  -1   -0.25    0.17 
 -16   8  -1   -0.21    0.28 
  16   8   1    0.16    0.17 
 -16   8  -1    0.08    0.57 
  16   8   1    0.18    1.07 
 -18  -8  -1    0.36    0.46 
 -18  -8  -1    0.56    0.56 
 -18  -8  -1    0.10    0.43 
  18  -8   1    0.88    0.44 
  18  -8   1   -0.67    0.49 
  18  -8   1   -0.35    1.00 
  18   8   1    0.46    0.25 
  18   8   1    1.13    1.26 
 -18   8  -1    1.11    0.76 
  18   8   1   -0.12    0.30 
 -18   8  -1   -0.34    0.23 
  19  -9  -1    0.48    0.59 
 -19  -9   1    1.96    0.28 
 -19  -9   1    0.57    0.65 
  19  -9  -1    1.18    0.57 
  19  -9  -1    1.35    0.70 
 -19  -9   1    1.39    0.60 
  19  -9  -1    1.41    1.15 
  19   9  -1    1.80    1.33 
 -19   9   1    0.93    0.96 
 -17  -9   1   11.28    1.92 
  17  -9  -1   12.12    2.02 
 -17  -9   1    8.48    1.23 
 -17  -9   1    9.33    1.08 
  17  -9  -1   10.33    1.01 
 -17   9   1   10.96    1.59 
  17   9  -1   11.40    2.15 
  15  -9  -1    0.45    0.35 
 -15  -9   1    0.58    0.59 
  15  -9  -1    0.54    0.74 
 -15  -9   1    0.34    0.50 
 -15  -9   1    0.48    0.43 
 -15  -9   1    0.51    0.63 
  15  -9  -1    0.97    0.93 
 -15  -9   1    0.11    1.15 
 -15   9   1    0.72    0.48 
 -15   9   1    1.33    0.47 
 -15   9   1    0.76    0.69 
  13  -9  -1   -0.09    0.30 
 -13  -9   1    1.33    1.22 
 -13  -9   1   -0.15    0.54 
  13  -9  -1    1.01    0.81 
 -13  -9   1   -0.01    0.52 
 -13  -9   1    0.44    0.60 
 -13  -9   1    0.84    1.47 
 -13  -9   1    0.60    0.48 
  13  -9  -1   -0.53    0.65 
 -13  -9   1    0.24    0.30 
 -13   9   1    0.55    0.60 
 -13   9   1   -0.02    0.16 
 -13   9   1   -0.01    0.79 
 -11  -9   1    1.84    0.79 
 -11  -9   1    2.58    0.82 
 -11  -9   1    2.57    0.71 
  11  -9  -1    2.50    0.95 
  11  -9  -1    3.10    0.57 
  11  -9  -1    3.21    1.00 
 -11  -9   1    2.86    0.57 
 -11  -9   1    2.77    1.50 
 -11  -9   1    3.55    1.55 
 -11  -9   1    2.51    0.84 
 -11   9   1    2.85    0.81 
 -11   9   1    2.43    0.56 
  -9  -9   1   -0.28    0.34 
  -9  -9   1    0.29    1.06 
   9  -9  -1   -0.26    0.21 
   9  -9  -1    0.15    0.60 
  -9  -9   1   -0.42    0.53 
   9  -9  -1   -0.45    0.53 
  -9  -9   1   -0.38    0.41 
  -9  -9   1    0.14    0.24 
  -9  -9   1   -0.87    0.86 
  -9   9   1   -0.32    0.42 
  -9   9   1   -0.08    0.25 
  -9   9   1    0.23    0.12 
  -7  -9   1   16.04    2.54 
   7  -9  -1   20.68    1.90 
  -7  -9   1   18.74    1.49 
   7  -9  -1   18.18    1.09 
  -7  -9   1   19.80    1.12 
  -7  -9   1   19.14    1.76 
  -7  -9   1   15.87    2.58 
   7  -9  -1   16.76    1.57 
  -7  -9   1   18.84    1.48 
  -7   9   1   21.39    1.70 
  -5  -9   1   27.26    1.33 
   5  -9  -1   29.72    1.76 
  -5  -9   1   23.45    2.79 
  -5  -9   1   27.76    1.77 
  -5  -9   1   26.82    2.00 
  -5  -9   1   29.94    2.85 
  -5  -9   1   24.67    2.07 
   5  -9  -1   26.09    1.79 
   5  -9  -1   26.90    1.34 
  -5   9   1   25.44    1.89 
  -3  -9   1   -1.05    0.66 
   3  -9  -1    0.38    0.30 
   3  -9  -1   -0.12    0.74 
  -3  -9   1   -0.27    0.33 
   3  -9  -1    0.35    0.33 
  -3  -9   1    0.07    0.19 
   3  -9  -1    0.59    0.29 
  -3  -9   1   -0.17    0.50 
  -3  -9   1    1.36    0.54 
   3  -9  -1    0.68    0.48 
  -3  -9   1    0.46    0.37 
  -3  -9   1    0.83    0.79 
  -3   9   1    0.32    0.54 
  -3   9   1    0.06    0.20 
   1  -9  -1   11.61    0.85 
   1  -9  -1   10.52    1.89 
   1  -9  -1    5.60    1.24 
  -1  -9   1   11.59    0.94 
   1  -9  -1   10.85    0.73 
   1  -9  -1    9.30    1.11 
   1  -9  -1   12.89    1.10 
  -1  -9   1   10.98    1.79 
  -1  -9   1   10.57    1.12 
  -1  -9   1   12.34    1.17 
   1  -9  -1   10.59    0.63 
  -1  -9   1   11.75    2.08 
   1  -9  -1   15.07    2.69 
   1  -9  -1    9.70    1.02 
  -1  -9   1   11.86    1.44 
  -1  -9   1    9.67    0.62 
  -1   9   1   10.83    1.24 
  -1   9   1   10.43    0.54 
   1   9  -1   10.80    2.29 
  -1  -9  -1    4.25    1.19 
   1  -9   1    5.19    1.26 
  -1  -9  -1    4.64    1.64 
  -1  -9  -1    5.04    1.50 
  -1  -9  -1    5.84    1.12 
   1  -9   1    5.50    0.66 
  -1  -9  -1    4.11    0.43 
   1  -9   1    4.48    0.85 
   1  -9   1    4.30    0.42 
  -1  -9  -1    3.29    0.94 
  -1  -9  -1    4.90    0.49 
  -1  -9  -1    4.84    0.70 
   1  -9   1    4.71    0.60 
  -1  -9  -1    5.87    0.55 
   1  -9   1    4.64    0.83 
   1  -9   1    4.78    1.36 
   1   9   1    4.05    0.90 
  -1   9  -1    6.20    1.09 
   3  -9   1   40.78    1.67 
   3  -9   1   43.24    3.10 
  -3  -9  -1   40.49    2.58 
  -3  -9  -1   42.60    3.51 
   3  -9   1   41.90    2.14 
   3  -9   1   40.71    2.26 
  -3  -9  -1   41.57    1.82 
  -3  -9  -1   45.59    2.24 
  -3  -9  -1   38.28    2.60 
  -3  -9  -1   39.39    2.11 
  -3  -9  -1   45.04    3.67 
  -3   9  -1   40.65    1.60 
  -3   9  -1   40.60    2.52 
  -5  -9  -1    2.86    1.36 
  -5  -9  -1    3.59    0.99 
  -5  -9  -1    2.41    0.59 
  -5  -9  -1    2.19    0.56 
   5  -9   1    3.12    0.46 
   5  -9   1    2.67    0.96 
  -5  -9  -1    3.39    0.55 
  -5  -9  -1    2.26    0.78 
  -5  -9  -1    4.00    1.60 
   5  -9   1    2.77    0.70 
   5  -9   1    3.03    0.94 
  -5   9  -1    1.99    0.70 
  -7  -9  -1    0.23    0.40 
  -7  -9  -1    0.22    0.38 
  -7  -9  -1    1.07    1.06 
   7  -9   1    0.16    0.57 
   7  -9   1    0.50    0.61 
  -7  -9  -1    0.53    0.60 
  -7  -9  -1    0.25    0.62 
  -7  -9  -1    0.26    0.28 
  -7  -9  -1    0.39    1.18 
   7  -9   1    0.88    0.68 
   7  -9   1    0.24    0.26 
  -7   9  -1    0.24    0.30 
  -7   9  -1    0.02    0.11 
  -7   9  -1    0.45    0.43 
  -7   9  -1    1.37    0.60 
  -7   9  -1    0.22    0.32 
  -9  -9  -1   -0.45    0.94 
  -9  -9  -1    2.09    0.83 
  -9  -9  -1    1.41    0.43 
  -9  -9  -1    1.02    1.27 
   9  -9   1    1.22    0.40 
   9  -9   1    2.13    0.80 
   9  -9   1    1.18    0.81 
  -9  -9  -1    0.49    0.54 
  -9  -9  -1    1.46    0.52 
  -9  -9  -1    0.34    0.50 
   9  -9   1    1.46    0.82 
  -9   9  -1    1.17    0.59 
  -9   9  -1    0.78    0.40 
  -9   9  -1    1.02    0.63 
 -11  -9  -1    0.90    0.66 
  11  -9   1    0.67    0.61 
 -11  -9  -1    2.10    1.30 
 -11  -9  -1    0.05    0.40 
  11  -9   1    0.83    0.31 
  11  -9   1    0.81    0.64 
 -11  -9  -1    1.24    0.48 
  11  -9   1    0.39    0.65 
 -11  -9  -1    1.31    1.46 
 -11  -9  -1    0.93    0.47 
 -11   9  -1    1.10    0.66 
 -11   9  -1    1.51    0.48 
 -11   9  -1    0.86    0.55 
 -13  -9  -1    0.86    0.64 
  13  -9   1    0.92    0.66 
  13  -9   1    0.19    0.29 
 -13  -9  -1    0.58    0.20 
 -13  -9  -1   -0.35    0.39 
 -13  -9  -1    0.80    0.46 
 -13  -9  -1    0.70    1.48 
 -13  -9  -1    0.64    1.61 
  13  -9   1    0.18    0.75 
 -13  -9  -1    0.43    0.14 
 -13  -9  -1    0.70    0.81 
  13  -9   1    0.78    0.81 
 -13   9  -1    0.42    0.69 
 -13   9  -1    0.55    0.49 
 -13   9  -1    0.52    0.50 
 -13   9  -1   -0.11    0.19 
  13   9   1   -0.04    0.82 
  15  -9   1    2.67    1.77 
  15  -9   1    4.09    1.02 
 -15  -9  -1    3.13    0.71 
  15  -9   1    4.72    1.37 
 -15  -9  -1    3.84    0.40 
 -15  -9  -1    4.27    0.47 
 -15  -9  -1    4.05    1.18 
  15  -9   1    4.16    0.66 
 -15   9  -1    5.95    1.22 
 -15   9  -1    2.89    0.82 
  15   9   1    3.82    1.43 
 -17  -9  -1    0.35    0.46 
  17  -9   1   -0.26    0.62 
 -17  -9  -1    0.42    0.29 
 -17  -9  -1   -0.11    0.39 
  17  -9   1   -0.62    0.94 
 -17  -9  -1    0.62    0.32 
  17  -9   1    0.59    0.45 
 -17   9  -1    0.49    0.33 
  17   9   1   -0.40    0.98 
 -17   9  -1    0.23    0.25 
  16 -10  -1   15.92    2.39 
  16 -10  -1   15.75    1.30 
  16 -10  -1   16.55    2.40 
 -16 -10   1   16.18    1.37 
 -16 -10   1   15.99    1.56 
 -16  10   1   17.64    2.00 
  14 -10  -1    2.17    1.07 
 -14 -10   1   -0.37    0.79 
 -14 -10   1    2.51    1.00 
  14 -10  -1    1.14    0.48 
 -14 -10   1    1.92    0.62 
 -14 -10   1   -0.23    1.73 
 -14 -10   1    1.58    0.52 
  14 -10  -1    1.20    0.99 
 -14  10   1    0.03    0.65 
  12 -10  -1    2.88    1.04 
 -12 -10   1   -0.35    1.38 
 -12 -10   1   -0.71    0.63 
 -12 -10   1    0.47    1.13 
 -12 -10   1   -0.44    0.45 
  12 -10  -1    0.41    0.78 
 -12 -10   1    0.37    0.51 
 -12 -10   1   -0.12    0.46 
 -12 -10   1    0.06    0.27 
 -12  10   1    0.41    0.39 
 -12  10   1    1.11    0.75 
 -10 -10   1    0.53    0.49 
  10 -10  -1    0.22    0.70 
 -10 -10   1    0.43    0.50 
  10 -10  -1   -0.35    0.87 
 -10 -10   1    0.39    1.42 
  10 -10  -1   -0.23    0.24 
 -10 -10   1   -0.19    0.47 
 -10 -10   1   -0.11    0.23 
 -10 -10   1    0.17    1.35 
 -10 -10   1   -0.22    0.45 
 -10  10   1   -0.21    0.18 
 -10  10   1    0.00    0.28 
 -10  10   1    0.03    0.57 
  -8 -10   1    0.21    0.48 
   8 -10  -1    1.00    0.71 
  -8 -10   1    0.48    1.23 
   8 -10  -1    1.17    0.75 
  -8 -10   1    0.10    0.59 
  -8 -10   1    0.15    0.59 
   8 -10  -1    0.16    0.31 
  -8 -10   1    0.37    0.46 
  -8 -10   1    0.14    0.25 
  -8 -10   1    0.24    1.32 
  -8  10   1    0.50    0.31 
  -8  10   1    0.49    0.67 
  -6 -10   1    8.26    0.74 
   6 -10  -1    9.02    0.93 
  -6 -10   1   11.30    1.63 
  -6 -10   1    9.38    2.19 
   6 -10  -1   11.05    1.22 
  -6 -10   1    8.64    1.15 
  -6 -10   1    6.71    1.77 
  -6 -10   1    8.96    1.55 
   6 -10  -1   11.02    1.79 
   6 -10  -1   10.16    1.89 
  -6  10   1   10.27    1.48 
  -6  10   1    9.89    0.71 
   4 -10  -1    0.73    0.84 
   4 -10  -1    0.13    0.61 
  -4 -10   1    0.93    0.99 
  -4 -10   1   -0.36    0.50 
  -4 -10   1    1.04    0.53 
  -4 -10   1    0.23    0.33 
   4 -10  -1    1.08    0.97 
   4 -10  -1    0.41    0.30 
   4 -10  -1   -0.28    0.28 
  -4 -10   1    1.43    1.14 
   4 -10  -1   -0.21    0.36 
  -4 -10   1    0.50    0.52 
  -4 -10   1    0.17    0.22 
  -4  10   1    0.02    0.10 
  -4  10   1    0.08    0.51 
  -4  10   1    0.20    0.23 
  -2 -10   1   -0.31    0.32 
  -2 -10   1   -0.23    0.42 
  -2 -10   1   -1.24    0.76 
   2 -10  -1    0.81    1.05 
  -2 -10   1    0.18    0.40 
  -2 -10   1   -0.39    0.48 
   2 -10  -1   -0.31    0.77 
   2 -10  -1    0.13    0.32 
  -2 -10   1   -0.84    0.67 
   2 -10  -1   -0.03    0.36 
   2 -10  -1    0.35    0.62 
  -2 -10   1    0.17    0.18 
   2 -10  -1    0.21    0.26 
   2 -10  -1    0.04    0.22 
  -2  10   1   -0.27    0.38 
  -2  10   1   -0.07    0.07 
  -2  10   1    0.06    0.10 
   0 -10  -1   -0.33    0.21 
   0 -10   1   -0.30    0.28 
   0 -10  -1   -0.09    0.17 
   0 -10   1    0.26    0.51 
   0 -10  -1   -0.27    0.25 
   0 -10   1    0.46    0.88 
   0 -10   1   -0.19    0.54 
   0 -10  -1    0.49    0.44 
   0 -10  -1    0.39    0.23 
   0 -10  -1    0.14    0.94 
   0 -10   1    0.41    0.79 
   0 -10  -1    0.03    0.83 
   0 -10   1    0.19    0.31 
   0 -10  -1    0.11    0.51 
   0  10  -1   -0.03    0.54 
   0  10   1   -0.14    0.50 
  -2 -10  -1   16.20    1.20 
   2 -10   1   18.19    2.11 
  -2 -10  -1   15.15    0.92 
   2 -10   1   17.51    1.44 
   2 -10   1   15.64    1.35 
  -2 -10  -1   13.66    1.20 
   2 -10   1   15.94    0.84 
  -2 -10  -1   14.77    1.48 
   2 -10   1   16.90    1.90 
  -2 -10  -1   12.80    2.29 
   2 -10   1   15.73    1.10 
   2 -10   1   16.48    2.40 
  -2 -10  -1   10.62    2.12 
  -2 -10  -1   14.31    1.66 
  -2  10  -1   14.12    0.62 
  -2  10  -1   15.68    1.61 
  -4 -10  -1    7.31    1.27 
  -4 -10  -1    7.46    0.95 
   4 -10   1    8.63    1.70 
   4 -10   1    8.10    0.64 
  -4 -10  -1   10.53    1.71 
  -4 -10  -1    6.30    1.88 
   4 -10   1    8.37    1.00 
  -4 -10  -1    9.24    0.78 
  -4 -10  -1    8.81    1.09 
  -4 -10  -1   11.65    2.39 
   4 -10   1    8.56    1.54 
  -4  10  -1    8.01    1.35 
  -4  10  -1    7.20    0.55 
  -6 -10  -1    1.25    0.82 
  -6 -10  -1   -0.17    0.39 
   6 -10   1    0.47    0.67 
   6 -10   1    0.32    0.77 
   6 -10   1   -0.09    0.56 
  -6 -10  -1   -0.14    0.41 
   6 -10   1    0.04    0.29 
  -6 -10  -1    0.28    0.47 
  -6 -10  -1   -0.34    0.25 
  -6 -10  -1   -0.51    1.11 
  -6 -10  -1   -0.04    1.24 
  -6  10  -1   -0.07    0.14 
  -8 -10  -1    1.88    0.57 
  -8 -10  -1   -0.76    1.06 
   8 -10   1    1.73    0.88 
  -8 -10  -1    0.10    0.45 
  -8 -10  -1    1.38    0.44 
  -8 -10  -1    1.88    0.76 
   8 -10   1    1.63    0.41 
   8 -10   1    0.75    0.62 
  -8 -10  -1    1.76    2.03 
  -8 -10  -1   -0.12    0.48 
  -8  10  -1    1.08    0.70 
 -10 -10  -1   -1.64    1.08 
 -10 -10  -1    0.06    0.40 
 -10 -10  -1   -1.12    0.54 
 -10 -10  -1    1.15    1.24 
 -10 -10  -1   -0.01    0.29 
  10 -10   1    0.27    0.68 
 -10 -10  -1    0.19    0.42 
  10 -10   1    0.68    0.77 
 -10 -10  -1   -0.41    0.36 
  10 -10   1    0.03    0.31 
  10 -10   1    1.22    0.73 
 -10  10  -1   -0.27    0.25 
 -10  10  -1   -0.08    0.24 
 -10  10  -1   -0.68    0.50 
 -10  10  -1    0.04    0.31 
  12 -10   1    5.24    1.12 
 -12 -10  -1    4.86    1.59 
 -12 -10  -1    4.23    0.81 
  12 -10   1    5.20    0.92 
 -12 -10  -1    2.86    1.91 
  12 -10   1    7.61    1.54 
  12 -10   1    6.33    1.51 
 -12 -10  -1    2.10    1.82 
 -12 -10  -1    4.81    0.87 
 -12  10  -1    5.19    1.15 
 -12  10  -1    5.76    1.21 
  14 -10   1    0.42    0.64 
  14 -10   1    0.15    0.85 
 -14 -10  -1    1.29    0.55 
 -14 -10  -1   -1.21    0.57 
  14 -10   1    0.86    0.41 
  14 -10   1    0.58    1.25 
 -14 -10  -1    0.43    0.47 
  14 -10   1    0.86    0.57 
 -14  10  -1    1.19    0.87 
 -14  10  -1    1.06    0.69 
  13 -11  -1    0.57    1.37 
 -13 -11   1   -2.92    1.67 
 -13 -11   1    0.10    0.35 
 -13 -11   1   -0.22    0.55 
  13 -11  -1   -0.15    0.36 
 -13  11   1    0.77    0.88 
 -13  11   1    0.35    0.30 
  11 -11  -1    0.38    0.46 
  11 -11  -1    0.14    0.75 
 -11 -11   1   -0.27    0.52 
 -11 -11   1   -0.30    0.50 
 -11 -11   1   -0.19    1.58 
 -11 -11   1   -0.19    0.31 
 -11 -11   1    0.32    1.75 
 -11  11   1    0.60    0.27 
 -11  11   1    0.48    0.84 
  -9 -11   1    0.30    0.52 
  -9 -11   1   -0.56    0.85 
  -9 -11   1    0.86    0.35 
  -9 -11   1    1.11    1.40 
  -9 -11   1    2.00    1.47 
   9 -11  -1    0.84    0.59 
   9 -11  -1   -0.95    1.27 
  -9 -11   1   -0.71    0.42 
  -9  11   1    0.24    0.22 
  -9  11   1    1.27    0.75 
  -9  11   1    0.45    0.37 
  -7 -11   1    2.03    0.63 
  -7 -11   1    0.77    1.47 
   7 -11  -1    2.33    0.53 
   7 -11  -1    2.51    1.26 
   7 -11  -1    1.72    1.14 
   7 -11  -1    1.26    0.95 
   7 -11  -1    1.13    0.69 
  -7 -11   1    1.58    0.43 
  -7 -11   1    1.03    0.65 
  -7 -11   1   -0.05    1.22 
  -7 -11   1    2.11    1.07 
  -7 -11   1    1.69    0.87 
  -7  11   1    1.40    0.38 
  -7  11   1    2.47    0.98 
   5 -11  -1    5.45    1.01 
  -5 -11   1    4.47    0.63 
   5 -11  -1    5.49    0.63 
   5 -11  -1    5.60    1.22 
   5 -11  -1    3.30    1.30 
   5 -11  -1    3.77    1.63 
  -5 -11   1    5.72    1.41 
  -5 -11   1    3.13    1.45 
  -5 -11   1    3.04    0.74 
  -5 -11   1    7.39    1.86 
  -5 -11   1    4.60    0.94 
  -5 -11   1    5.93    0.95 
  -5  11   1    5.55    0.48 
  -5  11   1    4.48    1.12 
  -3 -11   1    0.15    0.20 
   3 -11  -1   -0.10    0.31 
   3 -11  -1   -0.56    0.87 
  -3 -11   1    0.48    0.47 
  -3 -11   1    0.28    0.68 
   3 -11  -1    0.51    0.70 
  -3 -11   1   -1.12    0.75 
  -3 -11   1    0.23    0.32 
   3 -11  -1   -0.14    0.41 
   3 -11  -1    0.47    0.30 
  -3 -11   1   -0.29    1.01 
  -3 -11   1   -0.04    0.36 
   3 -11  -1   -1.46    0.75 
  -3  11   1   -0.13    0.57 
  -3  11   1    0.00    0.10 
   1 -11  -1    0.69    1.24 
   1 -11  -1    0.07    0.20 
  -1 -11   1    0.22    0.74 
  -1 -11   1   -0.46    0.25 
   1 -11  -1    0.11    0.14 
   1 -11  -1   -0.29    0.78 
   1 -11  -1   -0.06    0.24 
  -1 -11   1    0.61    1.45 
   1 -11  -1    1.38    1.24 
  -1 -11   1    0.47    0.55 
   1 -11  -1   -0.23    0.37 
   1 -11  -1   -0.20    0.27 
  -1 -11   1    0.07    0.87 
  -1 -11   1   -0.03    0.36 
  -1  11   1   -0.34    0.45 
   1 -11   1    0.66    1.14 
  -1 -11  -1    0.39    0.48 
  -1 -11  -1    0.74    1.10 
  -1 -11  -1    0.69    0.46 
  -1 -11  -1   -0.69    1.04 
   1 -11   1    0.12    0.71 
   1 -11   1    0.78    1.01 
  -1 -11  -1    0.70    0.81 
  -1 -11  -1    0.48    0.25 
   1 -11   1    0.22    0.72 
  -1  11  -1    0.55    0.78 
  -3 -11  -1    0.30    0.25 
  -3 -11  -1   -0.58    1.09 
  -3 -11  -1    2.06    1.36 
   3 -11   1    0.32    0.27 
  -3 -11  -1   -0.27    0.38 
  -3 -11  -1   -0.15    0.76 
   3 -11   1    0.16    0.87 
   3 -11   1    1.50    0.51 
  -3 -11  -1   -1.21    0.39 
   3 -11   1    0.54    0.91 
   3 -11   1   -0.16    0.86 
  -3 -11  -1    0.46    0.39 
  -3  11  -1    1.03    0.71 
  -5 -11  -1   -0.81    1.14 
   5 -11   1    0.89    0.31 
  -5 -11  -1    1.29    0.54 
  -5 -11  -1    1.32    0.41 
  -5 -11  -1    2.12    1.08 
   5 -11   1    1.16    0.60 
  -5 -11  -1    1.49    0.56 
   5 -11   1    1.45    1.04 
   5 -11   1    0.35    0.78 
   5 -11   1    1.00    1.03 
  -5 -11  -1    0.68    0.54 
  -5  11  -1    0.82    0.24 
  -7 -11  -1    0.45    0.49 
  -7 -11  -1    0.11    1.28 
   7 -11   1    2.04    1.05 
   7 -11   1    1.74    0.44 
   7 -11   1    1.35    0.65 
  -7 -11  -1    0.52    1.49 
  -7 -11  -1    1.45    0.62 
   7 -11   1    1.99    1.49 
  -7 -11  -1    0.90    0.93 
  -7 -11  -1    1.24    0.44 
  -7  11  -1    2.48    1.08 
  -7  11  -1    1.38    0.36 
   9 -11   1    0.64    0.44 
   9 -11   1    0.19    0.55 
  -9 -11  -1   -0.87    0.87 
  -9 -11  -1    1.41    0.45 
   9 -11   1   -0.63    0.72 
  -9 -11  -1   -0.62    0.43 
  -9 -11  -1    0.05    0.50 
  -9  11  -1    0.26    0.75 
  -9  11  -1   -0.54    0.22 
 -11 -11  -1   -0.17    0.64 
  11 -11   1    0.13    0.37 
  11 -11   1    1.06    0.72 
 -11 -11  -1    0.26    0.38 
  11 -11   1   -0.49    0.72 
 -11 -11  -1   -0.27    0.48 
 -11  11  -1    0.42    0.80 
 -11  11  -1   -0.52    0.25 
  -8 -12   1    3.14    0.96 
   8 -12  -1    4.14    0.72 
   8 -12  -1    2.83    1.45 
  -8 -12   1    5.53    1.19 
  -8 -12   1    5.19    0.72 
   8 -12  -1    4.41    1.08 
  -8  12   1    6.70    1.45 
   6 -12  -1   -0.23    1.07 
  -6 -12   1   -1.30    1.40 
   6 -12  -1   -0.61    0.30 
  -6 -12   1    0.06    0.41 
  -6 -12   1    0.19    0.54 
   6 -12  -1    0.43    0.57 
  -6 -12   1   -0.30    0.23 
  -6  12   1   -0.83    0.75 
  -6  12   1   -0.09    0.18 
  -6  12   1   -0.51    0.21 
   4 -12  -1    1.19    0.40 
   4 -12  -1    1.12    0.53 
   4 -12  -1    1.66    1.32 
  -4 -12   1    1.53    0.57 
   4 -12  -1    0.77    0.57 
  -4 -12   1   -0.86    1.29 
  -4 -12   1    1.43    0.74 
  -4 -12   1    1.30    0.35 
  -4  12   1    2.04    0.95 
  -2 -12   1    1.22    0.72 
   2 -12  -1    2.26    0.71 
   2 -12  -1    1.67    1.28 
  -2 -12   1    2.29    0.34 
  -2 -12   1    2.48    0.64 
  -2 -12   1    4.42    1.60 
  -2  12   1    3.29    1.15 
   0 -12  -1    0.95    0.25 
   0 -12   1    1.18    1.37 
   0 -12  -1    0.45    0.36 
  -2 -12  -1    0.13    1.33 
  -2 -12  -1    0.30    0.25 
  -2 -12  -1    0.08    0.33 
   2 -12   1    0.13    1.17 
   4 -12   1    1.92    1.18 
   4 -12   1    0.73    0.46 
  -4 -12  -1    3.29    1.72 
   4 -12   1    1.47    0.40 
  -4 -12  -1    1.07    0.54 
  -4 -12  -1    1.08    0.37 
  -4  12  -1    2.13    0.99 
   6 -12   1    3.93    0.60 
   6 -12   1    5.11    0.94 
   6 -12   1    4.49    1.44 
  -6 -12  -1    6.78    1.06 
  -6 -12  -1    4.77    0.72 
  -6 -12  -1    4.64    0.92 
  -6  12  -1    3.61    0.44 
  -6  12  -1    4.22    1.21 
 -28   0   2   -0.39    0.48 
  28   0  -2   -0.11    0.73 
  28   0  -2    0.53    1.26 
 -28   0   2   -0.73    0.35 
  28   0  -2   -0.98    1.53 
  26   0  -2    0.32    0.49 
  26   0  -2    0.00    1.09 
 -26   0   2   -0.24    0.32 
  26   0  -2    1.91    0.57 
 -26   0   2   -0.53    0.56 
  26   0  -2    1.02    1.23 
 -26   0   2    0.11    0.35 
 -24   0   2    0.07    0.50 
  24   0  -2   -0.17    0.29 
 -24   0   2    0.54    0.39 
  24   0  -2    0.16    0.96 
 -24   0   2    0.00    0.26 
  24   0  -2   -0.09    0.33 
  22   0  -2   33.69    3.30 
 -22   0   2   34.92    1.92 
 -22   0   2   34.46    2.22 
  22   0  -2   37.01    1.85 
 -22   0   2   35.23    1.80 
  20   0  -2    1.73    1.14 
 -20   0   2    0.18    0.33 
  20   0  -2   -0.01    0.21 
 -20   0   2   -0.12    0.38 
  20   0  -2    0.09    0.71 
 -18   0   2    3.84    0.55 
  18   0  -2    4.69    1.12 
 -18   0   2    4.02    0.65 
 -18   0   2    3.59    0.77 
  18   0  -2    5.54    1.49 
  18   0  -2    4.41    0.53 
  16   0  -2    1.42    0.37 
  16   0  -2    1.22    0.89 
 -16   0   2    1.97    0.55 
 -16   0   2    2.19    0.47 
  14   0  -2    8.64    1.51 
 -14   0   2    7.03    0.60 
 -14   0   2    6.39    1.04 
  14   0  -2    8.86    1.20 
  14   0  -2    7.35    0.57 
 -14   0   2    6.61    0.54 
 -12   0   2  213.30    7.18 
  12   0  -2  208.57    7.89 
 -12   0   2  208.04    6.77 
 -12   0   2  208.43    6.84 
  12   0  -2  210.99    7.41 
  12   0  -2  214.92    6.83 
  10   0  -2   36.13    2.14 
  10   0  -2   36.48    1.81 
 -10   0   2   36.85    1.45 
 -10   0   2   37.54    1.68 
  10   0  -2   37.81    1.46 
   8   0  -2  117.73    3.78 
   8   0  -2  115.89    4.06 
   8   0  -2  114.09    4.36 
  -8   0   2  114.14    3.76 
  -8   0   2  114.32    3.94 
   6   0  -2  349.07   10.65 
  -6   0   2  337.02   10.59 
  -6   0   2  334.22   10.72 
   6   0  -2  351.54   11.07 
   6   0  -2  348.06   10.79 
  -6   0   2  341.94   10.62 
   4   0  -2  194.69    6.12 
   4   0  -2  195.17    6.15 
   4   0  -2  185.04    6.20 
  -4   0   2  199.45    6.11 
  -4   0   2  202.63    6.14 
  -4   0   2  184.40    6.16 
   4   0  -2  208.68    6.07 
  -2   0   2   -0.02    0.02 
   2   0  -2    0.01    0.02 
  -4   0  -2  393.31   12.44 
  -4   0  -2  392.74   12.50 
  -4   0  -2  386.95   12.83 
  -4   0  -2  407.44   12.38 
  -4   0  -2  411.10   12.86 
   4   0   2  413.64   12.84 
   6   0   2   63.63    2.67 
  -6   0  -2   61.59    2.31 
   6   0   2   61.22    2.23 
  -6   0  -2   59.87    2.70 
  -6   0  -2   62.59    2.67 
   6   0   2   61.95    2.17 
  -6   0  -2   58.42    2.19 
  -8   0  -2    7.82    1.01 
   8   0   2    7.65    0.57 
  -8   0  -2    7.53    0.62 
   8   0   2    7.95    0.55 
   8   0   2    9.03    1.13 
  -8   0  -2    6.80    0.98 
  -8   0  -2    8.31    0.60 
  10   0   2   10.83    1.24 
 -10   0  -2   10.00    0.69 
 -10   0  -2    8.93    0.72 
  10   0   2    8.99    0.61 
  10   0   2    9.19    0.66 
 -10   0  -2    8.67    1.04 
 -10   0  -2   10.26    1.15 
  10   0   2    9.41    1.07 
  12   0   2   47.75    1.96 
 -12   0  -2   50.39    2.68 
 -12   0  -2   50.78    2.72 
  12   0   2   48.76    2.71 
  12   0   2   51.74    2.92 
 -12   0  -2   49.85    2.17 
 -12   0  -2   48.82    2.06 
  12   0   2   49.06    2.05 
  14   0   2    6.50    1.26 
 -14   0  -2    5.90    1.15 
 -14   0  -2    6.16    1.10 
 -14   0  -2    7.36    0.77 
  14   0   2    6.35    0.57 
  14   0   2    6.96    0.65 
 -14   0  -2    6.63    0.68 
 -16   0  -2    0.03    0.25 
 -16   0  -2    0.59    0.51 
  16   0   2    0.22    0.31 
 -16   0  -2    0.52    0.59 
 -16   0  -2    0.47    0.44 
  16   0   2   -0.34    0.54 
 -18   0  -2    0.36    0.44 
 -18   0  -2    0.08    0.31 
 -18   0  -2   -0.30    0.40 
  18   0   2    0.50    0.70 
 -18   0  -2    0.10    0.50 
  18   0   2    0.46    0.32 
 -20   0  -2    4.10    1.07 
 -20   0  -2    2.26    0.65 
  20   0   2    1.44    0.50 
 -20   0  -2    2.55    0.59 
 -22   0  -2    1.20    0.47 
  22   0   2    0.12    0.52 
 -22   0  -2    2.49    1.04 
  22   0   2    2.09    1.50 
 -22   0  -2    1.66    0.59 
  22   0   2    2.80    0.68 
 -24   0  -2    0.85    0.50 
 -24   0  -2    2.32    0.71 
  24   0   2    1.72    0.59 
 -24   0  -2    1.46    0.74 
  24   0   2    1.15    1.83 
  24   0   2    0.60    0.42 
 -24   0  -2    3.46    1.06 
  27  -1  -2    0.82    0.64 
 -27  -1   2    0.03    0.41 
 -27  -1   2    0.08    0.56 
  27  -1  -2    0.09    0.41 
 -27  -1   2    0.38    0.53 
  27  -1  -2    0.87    1.33 
  27   1  -2   -0.70    0.65 
 -27   1   2   -0.20    0.58 
 -27   1   2    0.30    0.43 
  27   1  -2   -1.88    2.57 
 -27   1   2   -0.07    0.34 
  27   1  -2    4.15    1.56 
  25  -1  -2    0.44    1.07 
 -25  -1   2    0.55    0.40 
 -25  -1   2    0.99    0.48 
  25  -1  -2    1.10    0.49 
 -25  -1   2    0.26    0.60 
  25   1  -2    0.43    1.41 
 -25   1   2    1.51    0.71 
  25   1  -2    0.75    0.38 
  25   1  -2    0.52    1.25 
 -25   1   2    1.03    0.52 
 -25   1   2    0.35    0.31 
  25   1  -2   -0.49    0.24 
  23  -1  -2    1.16    1.11 
  23  -1  -2    0.85    0.74 
  23  -1  -2    0.32    0.35 
 -23  -1   2    0.47    0.38 
 -23  -1   2    0.38    0.53 
 -23  -1   2   -0.10    0.28 
  23   1  -2    1.04    1.12 
 -23   1   2    0.30    0.55 
 -23   1   2    0.39    0.43 
  23   1  -2   -0.33    1.00 
 -23   1   2    0.41    0.31 
  23   1  -2    0.07    0.24 
  23   1  -2    0.20    0.31 
  21  -1  -2    0.45    0.32 
  21  -1  -2    0.51    1.02 
 -21  -1   2    0.07    0.33 
 -21  -1   2   -0.02    0.27 
 -21  -1   2    0.60    0.44 
  21  -1  -2    0.20    0.67 
  21   1  -2   -1.20    0.97 
  21   1  -2    0.46    0.27 
  21   1  -2    1.48    1.41 
 -21   1   2    0.26    0.28 
 -21   1   2   -0.15    0.42 
  21   1  -2   -0.09    0.24 
 -19  -1   2   -0.03    0.24 
  19  -1  -2   -0.15    0.26 
 -19  -1   2    0.17    0.48 
  19  -1  -2    0.18    0.81 
  19  -1  -2    0.90    0.63 
 -19  -1   2   -0.19    0.23 
  19   1  -2   -0.16    0.51 
  19   1  -2    0.04    0.27 
 -19   1   2   -0.02    0.31 
 -19   1   2    0.07    0.46 
  19   1  -2    0.37    0.90 
 -19   1   2   -0.27    0.18 
 -17  -1   2    0.90    0.53 
  17  -1  -2    1.32    0.37 
  17  -1  -2    0.85    0.71 
  17  -1  -2    1.20    0.92 
 -17  -1   2    0.88    0.36 
 -17  -1   2    1.01    0.31 
  17   1  -2    0.44    0.90 
 -17   1   2    0.98    0.54 
 -17   1   2    1.65    0.44 
  17   1  -2    0.67    0.58 
 -17   1   2    0.95    0.28 
  17   1  -2    1.12    0.35 
  15  -1  -2   21.66    1.15 
 -15  -1   2   24.45    1.88 
 -15  -1   2   22.29    1.15 
 -15  -1   2   21.87    1.16 
 -15  -1   2   23.78    1.46 
  15  -1  -2   23.82    1.99 
  15  -1  -2   23.63    1.74 
  15   1  -2   23.08    1.66 
 -15   1   2   22.86    1.10 
  15   1  -2   22.69    1.13 
 -15   1   2   20.96    1.17 
 -15   1   2   22.00    1.45 
  15   1  -2   22.81    2.23 
 -13  -1   2    0.82    0.55 
  13  -1  -2    1.09    0.63 
  13  -1  -2   -0.13    0.33 
 -13  -1   2    0.48    0.22 
 -13  -1   2    0.80    0.26 
  13  -1  -2    0.65    0.24 
 -13  -1   2    1.01    0.41 
 -13   1   2    0.66    0.40 
  13   1  -2    0.35    0.47 
  13   1  -2    0.77    0.24 
 -13   1   2    0.57    0.18 
 -13   1   2    0.66    0.26 
  13   1  -2    0.80    0.78 
  11  -1  -2   14.88    1.16 
 -11  -1   2   15.75    0.80 
 -11  -1   2   16.32    0.81 
  11  -1  -2   13.88    1.26 
  11  -1  -2   15.74    0.83 
 -11  -1   2   16.49    1.01 
 -11  -1   2   14.42    1.35 
  11   1  -2   15.12    0.78 
 -11   1   2   14.62    0.81 
  11   1  -2   15.80    1.14 
 -11   1   2   15.13    1.03 
  11   1  -2   19.16    1.69 
  -9  -1   2    6.32    0.41 
  -9  -1   2    6.23    0.53 
   9  -1  -2    6.31    0.45 
   9  -1  -2    5.27    0.64 
   9  -1  -2    6.96    0.90 
  -9  -1   2    6.89    0.91 
   9   1  -2    5.77    0.60 
  -9   1   2    6.36    0.44 
  -9   1   2    5.91    0.44 
  -9   1   2    5.32    0.58 
   9   1  -2    5.85    0.99 
   9   1  -2    5.54    0.40 
   7  -1  -2    0.04    0.20 
  -7  -1   2    0.18    0.15 
   7  -1  -2    0.20    0.12 
  -7  -1   2   -0.11    0.28 
  -7  -1   2    0.13    0.10 
  -7  -1   2    0.21    0.17 
   7   1  -2    0.12    0.11 
   7   1  -2    0.12    0.41 
  -7   1   2    0.06    0.11 
   7   1  -2    0.04    0.05 
  -7   1   2    0.19    0.18 
   7   1  -2   -0.40    0.33 
  -7   1   2   -0.09    0.14 
   5  -1  -2  359.36   10.71 
  -5  -1   2  305.23   10.77 
  -5  -1   2  367.39   11.09 
  -5  -1   2  349.17   10.68 
   5   1  -2  320.27   10.94 
  -5   1   2  321.67   10.55 
   5   1  -2  359.70   11.19 
  -5   1   2  359.90   10.67 
  -5   1   2  362.74   10.74 
   5   1  -2  316.22   10.70 
  -3  -1   2  521.12   15.73 
   3   1  -2  499.08   15.97 
   1  -1  -2  345.80   10.94 
   1  -1   2   28.95    1.12 
  -1  -1  -2   21.43    1.58 
  -1  -1  -2   28.36    1.25 
  -1  -1  -2   28.40    1.07 
   1  -1   2   27.01    1.01 
  -1  -1  -2   26.65    1.06 
   1  -1   2   26.63    1.27 
   1  -1   2   27.24    1.06 
   1   1   2   29.05    1.21 
  -1   1  -2   27.63    1.09 
  -1   1  -2   28.96    1.01 
  -1   1  -2   28.03    1.14 
   1   1   2   25.76    1.60 
  -1   1  -2   29.10    1.33 
   1   1   2   27.03    1.07 
   1   1   2   27.78    1.06 
   3  -1   2    0.33    0.15 
  -3  -1  -2    0.31    0.18 
   3  -1   2    0.20    0.16 
  -3  -1  -2    0.58    0.18 
   3  -1   2   -0.01    0.27 
  -3  -1  -2    0.24    0.26 
   3  -1   2    0.48    0.14 
   3   1   2    0.34    0.16 
  -3   1  -2    0.34    0.13 
   3   1   2    0.21    0.17 
  -3   1  -2    0.25    0.20 
   3   1   2    0.56    0.54 
  -3   1  -2    0.52    0.20 
   3   1   2    0.22    0.26 
  -3   1  -2    0.99    0.36 
  -3   1  -2    0.34    0.17 
   5  -1   2    0.86    0.23 
  -5  -1  -2    0.68    0.17 
   5  -1   2    0.74    0.16 
   5  -1   2    1.22    0.45 
  -5  -1  -2    0.60    0.25 
  -5  -1  -2    0.62    0.36 
   5   1   2    0.84    0.68 
  -5   1  -2    0.69    0.23 
   5   1   2    0.53    0.38 
   5   1   2    0.65    0.17 
  -5   1  -2    0.56    0.22 
   5   1   2    0.85    0.21 
  -5   1  -2    0.73    0.18 
  -5   1  -2    0.89    0.26 
  -7  -1  -2  163.83    5.33 
   7  -1   2  159.37    5.28 
   7  -1   2  166.05    5.64 
   7  -1   2  156.99    6.20 
  -7  -1  -2  152.72    6.12 
   7  -1   2  158.81    5.16 
  -7  -1  -2  161.21    5.29 
  -7  -1  -2  163.90    5.79 
   7   1   2  159.26    5.26 
  -7   1  -2  158.92    5.34 
   7   1   2  165.55    5.25 
  -7   1  -2  160.09    5.30 
  -7   1  -2  156.79    5.22 
   7   1   2  160.81    5.74 
  -7   1  -2  164.46    5.86 
  -7   1  -2  165.74    5.52 
   7   1   2  139.23    6.55 
   9  -1   2   49.21    2.52 
  -9  -1  -2   49.50    2.79 
   9  -1   2   47.42    1.81 
  -9  -1  -2   46.88    2.42 
  -9  -1  -2   47.38    1.94 
   9  -1   2   47.40    2.37 
   9  -1   2   49.54    1.95 
  -9  -1  -2   47.25    1.99 
  -9   1  -2   49.35    2.27 
   9   1   2   49.35    1.90 
  -9   1  -2   50.78    1.90 
   9   1   2   49.04    1.92 
  -9   1  -2   49.80    2.02 
   9   1   2   49.32    2.43 
  -9   1  -2   49.21    2.49 
   9   1   2   42.44    3.19 
 -11  -1  -2    4.92    1.08 
 -11  -1  -2    6.55    0.66 
  11  -1   2    6.40    0.58 
  11  -1   2    6.67    1.03 
 -11  -1  -2    5.95    0.98 
  11  -1   2    5.77    0.48 
  11  -1   2    5.42    1.03 
 -11  -1  -2    6.16    0.59 
 -11   1  -2    5.05    0.75 
 -11   1  -2    6.81    1.08 
  11   1   2    5.32    0.97 
  11   1   2    4.58    1.37 
  11   1   2    5.76    0.53 
  11   1   2    5.60    0.51 
 -11   1  -2    6.22    0.55 
 -11   1  -2    5.47    0.60 
 -13  -1  -2    0.44    0.31 
 -13  -1  -2    0.08    0.19 
  13  -1   2    0.65    0.56 
  13  -1   2   -0.15    0.20 
  13  -1   2    0.70    0.62 
 -13  -1  -2   -0.19    0.61 
  13  -1   2    0.11    0.16 
 -13  -1  -2    0.79    0.65 
  13   1   2    0.21    0.91 
  13   1   2   -0.01    0.59 
  13   1   2    0.13    0.22 
 -13   1  -2    0.19    0.36 
  13   1   2    0.18    0.17 
 -13   1  -2   -0.09    0.21 
 -13   1  -2    0.42    0.57 
 -13   1  -2    0.10    0.27 
 -15  -1  -2    0.63    0.39 
  15  -1   2    0.93    0.67 
  15  -1   2    1.04    0.38 
 -15  -1  -2    0.05    0.67 
 -15  -1  -2    0.73    0.37 
  15  -1   2    0.57    0.24 
 -15  -1  -2    0.84    0.60 
  15  -1   2    0.13    0.64 
 -15   1  -2    0.31    0.68 
  15   1   2    0.65    0.34 
 -15   1  -2    0.41    0.37 
  15   1   2   -0.24    0.66 
  15   1   2    0.87    0.30 
  15   1   2    0.11    1.13 
 -15   1  -2    0.50    0.32 
 -17  -1  -2   12.18    1.71 
 -17  -1  -2   14.06    1.91 
 -17  -1  -2   11.82    1.23 
  17  -1   2   13.84    1.48 
  17  -1   2   15.86    2.15 
 -17   1  -2   14.02    1.84 
 -17   1  -2   13.08    1.10 
  17   1   2   12.21    2.45 
 -17   1  -2   12.54    0.97 
  17   1   2   13.49    0.98 
  17   1   2   12.95    1.80 
 -19  -1  -2    0.98    0.46 
 -19  -1  -2    1.52    0.47 
 -19  -1  -2    2.33    0.84 
 -19  -1  -2    1.79    0.85 
  19  -1   2    2.72    1.17 
  19  -1   2    2.42    0.57 
 -19   1  -2    2.05    0.48 
  19   1   2    1.69    1.50 
  19   1   2    2.73    0.54 
 -19   1  -2    2.67    0.66 
 -19   1  -2    3.73    1.01 
 -21  -1  -2   -0.87    0.34 
 -21  -1  -2    0.41    0.50 
 -21  -1  -2   -0.55    0.55 
  21  -1   2    0.12    0.72 
  21  -1   2    0.40    0.33 
 -21  -1  -2    0.43    0.33 
  21   1   2    0.28    0.30 
 -21   1  -2   -0.21    0.32 
 -21   1  -2    0.19    0.33 
  21   1   2    0.28    0.30 
 -21   1  -2    0.53    0.63 
  21   1   2    0.63    1.42 
 -21   1  -2    0.37    0.47 
  23  -1   2   -0.90    0.58 
 -23  -1  -2    0.02    0.29 
 -23  -1  -2    0.02    0.62 
 -23  -1  -2    0.10    0.48 
 -23   1  -2   -0.41    0.28 
  23   1   2   -0.04    0.35 
  23   1   2   -1.71    2.20 
  23   1   2    0.67    0.52 
 -23   1  -2    0.07    0.47 
 -23   1  -2    0.85    0.75 
 -23   1  -2   -0.04    0.53 
 -25  -1  -2    0.25    0.57 
 -25  -1  -2   -0.08    0.47 
  25  -1   2   -0.41    0.72 
 -25  -1  -2   -0.76    0.68 
 -25   1  -2    0.48    0.98 
 -25   1  -2   -0.51    0.78 
 -25   1  -2    0.08    0.43 
  25   1   2   -0.51    0.79 
 -25   1  -2    0.63    0.55 
 -26  -2   2    0.65    0.67 
  26  -2  -2    1.03    0.94 
 -26  -2   2    0.89    0.42 
  26  -2  -2    3.98    1.40 
 -26  -2   2    0.24    0.44 
  26   2  -2   -0.17    0.55 
 -26   2   2    4.27    1.10 
 -26   2   2    0.78    0.48 
  26   2  -2   -1.34    1.16 
  26   2  -2    1.01    1.67 
 -26   2   2    0.93    0.38 
  24  -2  -2    0.27    0.36 
  24  -2  -2    0.79    0.82 
 -24  -2   2    0.07    0.44 
 -24  -2   2   -0.35    0.26 
 -24  -2   2   -0.07    0.36 
 -24  -2   2   -0.52    0.26 
  24  -2  -2    1.07    1.12 
 -24   2   2   -0.16    0.60 
  24   2  -2    0.34    0.98 
  24   2  -2   -0.37    1.41 
 -24   2   2    0.48    0.36 
 -24   2   2    0.27    0.44 
 -22  -2   2    3.07    0.61 
 -22  -2   2    1.92    0.55 
  22  -2  -2    2.02    1.01 
  22  -2  -2    2.24    0.58 
 -22  -2   2    2.50    0.79 
  22  -2  -2    1.07    0.73 
  22   2  -2    2.03    0.48 
  22   2  -2    1.62    1.21 
 -22   2   2    2.18    0.46 
  22   2  -2    0.35    1.19 
 -22   2   2    1.47    0.67 
 -22   2   2    1.04    0.50 
 -20  -2   2    1.35    0.45 
 -20  -2   2    1.13    0.78 
  20  -2  -2    3.48    1.28 
  20  -2  -2    1.71    0.85 
 -20  -2   2    1.70    0.46 
 -20  -2   2    2.73    0.70 
 -20   2   2    2.37    0.48 
 -20   2   2    2.06    0.53 
  20   2  -2    2.02    0.47 
 -20   2   2    1.65    0.67 
  20   2  -2    1.86    1.25 
  18  -2  -2   -0.19    0.70 
  18  -2  -2    0.48    0.70 
 -18  -2   2    0.43    0.46 
 -18  -2   2    0.32    0.82 
 -18  -2   2    0.24    0.27 
  18  -2  -2    0.21    0.32 
 -18  -2   2    0.46    0.33 
  18   2  -2    0.26    0.33 
 -18   2   2    0.57    0.37 
  18   2  -2    0.45    0.26 
 -18   2   2    0.31    0.25 
 -18   2   2    0.39    0.38 
  18   2  -2   -0.22    1.04 
  18   2  -2    0.62    0.99 
 -16  -2   2    4.75    0.56 
 -16  -2   2    4.55    0.54 
  16  -2  -2    4.99    0.56 
 -16  -2   2    5.12    0.81 
  16  -2  -2    6.14    0.77 
 -16  -2   2    4.91    1.20 
  16  -2  -2    4.64    1.03 
  16  -2  -2    6.96    1.30 
 -16   2   2    4.93    0.67 
  16   2  -2    5.07    0.49 
 -16   2   2    5.74    0.93 
 -16   2   2    4.69    0.47 
  16   2  -2    4.67    0.91 
  16   2  -2    7.25    1.81 
  16   2  -2    3.86    1.38 
 -14  -2   2    6.46    0.54 
 -14  -2   2    6.07    0.56 
  14  -2  -2    5.94    1.08 
 -14  -2   2    5.43    1.13 
  14  -2  -2    5.94    0.55 
 -14  -2   2    6.43    0.73 
  14  -2  -2    5.86    1.11 
 -14   2   2    4.95    0.45 
  14   2  -2    5.84    1.50 
  14   2  -2    5.76    0.47 
  14   2  -2    4.39    0.84 
 -14   2   2    6.08    0.60 
 -14   2   2    5.92    0.83 
  14   2  -2    7.08    1.45 
  12  -2  -2   52.03    2.28 
 -12  -2   2   51.72    2.05 
 -12  -2   2   56.08    3.02 
  12  -2  -2   52.69    2.58 
  12  -2  -2   55.58    2.61 
 -12  -2   2   52.06    2.22 
 -12  -2   2   53.13    1.99 
  12  -2  -2   53.27    2.07 
 -12   2   2   54.37    2.36 
  12   2  -2   43.50    3.12 
 -12   2   2   52.69    2.07 
 -12   2   2   52.62    1.90 
  12   2  -2   53.71    1.96 
  12   2  -2   58.78    3.42 
 -10  -2   2    3.82    0.63 
  10  -2  -2    5.15    0.76 
  10  -2  -2    5.49    0.57 
 -10  -2   2    5.17    0.43 
 -10  -2   2    6.23    1.03 
  10  -2  -2    5.35    0.45 
 -10  -2   2    5.28    0.54 
 -10  -2   2    5.26    0.37 
 -10  -2   2    5.09    0.39 
 -10   2   2    5.28    0.60 
 -10   2   2    4.38    0.42 
  10   2  -2    4.94    1.14 
  10   2  -2    5.14    0.38 
 -10   2   2    4.98    0.49 
  10   2  -2    3.75    1.04 
  -8  -2   2    1.68    0.26 
  -8  -2   2    1.35    0.21 
   8  -2  -2    1.20    0.31 
  -8  -2   2    1.92    0.64 
  -8  -2   2    1.61    0.29 
  -8  -2   2    0.87    0.30 
   8  -2  -2    1.29    0.26 
  -8   2   2    1.17    0.32 
  -8   2   2    1.14    0.26 
  -8   2   2    1.27    0.33 
   8   2  -2    1.27    0.67 
   8   2  -2    1.47    0.35 
   8   2  -2    1.28    0.20 
   8   2  -2    2.24    0.69 
  -6  -2   2    4.65    0.32 
   6  -2  -2    4.86    0.50 
   6  -2  -2    5.02    0.47 
  -6  -2   2    4.44    0.49 
  -6  -2   2    4.13    0.53 
  -6  -2   2    5.11    0.28 
  -6  -2   2    4.46    0.76 
  -6  -2   2    5.33    0.80 
   6  -2  -2    5.17    0.38 
   6   2  -2    5.21    0.39 
   6   2  -2    4.92    0.29 
  -6   2   2    4.83    0.43 
   6   2  -2    5.50    1.09 
  -6   2   2    5.25    0.36 
  -6   2   2    5.57    0.51 
   6   2  -2    5.48    0.73 
  -4  -2   2  607.96   19.96 
  -4  -2   2  622.87   19.75 
   4   2  -2  616.13   20.09 
   4   2  -2  677.32   19.65 
   0  -2   2   56.06    2.06 
   0  -2   2   58.47    2.09 
   0  -2  -2   56.06    1.95 
   0  -2  -2   55.27    2.03 
   0  -2  -2   51.39    2.41 
   0  -2   2   58.14    2.01 
   0  -2   2   57.76    2.11 
   0  -2  -2   55.50    1.92 
   0   2  -2   56.48    2.01 
   0   2   2   56.89    1.94 
   0   2   2   56.17    2.21 
   0   2   2   61.07    2.40 
   0   2   2   56.93    1.88 
   0   2  -2   58.86    2.07 
   0   2   2   56.84    1.95 
   0   2  -2   54.01    2.12 
   0   2  -2   57.66    2.11 
   0   2  -2   55.51    2.11 
   2  -2   2    8.78    0.40 
  -2  -2  -2    8.50    0.50 
  -2  -2  -2    8.45    0.48 
   2  -2   2    9.47    0.72 
  -2  -2  -2    8.51    0.37 
   2  -2   2    7.93    0.46 
  -2  -2  -2    7.83    0.59 
  -2  -2  -2    8.50    1.04 
   2   2   2    8.28    0.66 
  -2   2  -2    9.09    0.63 
   2   2   2    8.75    0.94 
   2   2   2    9.05    0.49 
  -2   2  -2    8.72    0.40 
  -2   2  -2    8.03    0.65 
  -2   2  -2    7.71    0.47 
   4  -2   2    5.72    0.67 
  -4  -2  -2    5.75    0.58 
  -4  -2  -2    4.89    0.42 
   4  -2   2    5.29    0.33 
  -4  -2  -2    3.57    0.88 
   4  -2   2    5.91    0.42 
   4  -2   2    5.73    0.50 
  -4  -2  -2    5.56    0.44 
   4   2   2    6.00    1.01 
   4   2   2    5.64    0.42 
  -4   2  -2    5.96    0.75 
   4   2   2    5.60    0.40 
  -4   2  -2    5.78    0.35 
   4   2   2    6.19    0.58 
  -4   2  -2    5.31    0.42 
   6  -2   2  125.66    3.97 
  -6  -2  -2  124.81    4.53 
  -6  -2  -2  122.76    4.17 
   6  -2   2  118.16    4.12 
   6  -2   2  124.23    4.69 
   6  -2   2  123.57    4.14 
  -6  -2  -2  127.89    5.18 
  -6  -2  -2  122.80    4.16 
   6   2   2  116.03    5.38 
   6   2   2  125.02    4.11 
  -6   2  -2  120.72    4.18 
  -6   2  -2  122.66    4.01 
   6   2   2  125.72    4.46 
   6   2   2  124.54    4.13 
  -6   2  -2  123.38    4.64 
   6   2   2  120.51    4.28 
  -6   2  -2  123.60    4.27 
   8  -2   2   24.54    1.68 
  -8  -2  -2   24.32    2.02 
   8  -2   2   25.97    1.39 
  -8  -2  -2   28.32    1.63 
   8  -2   2   26.21    1.22 
  -8  -2  -2   25.27    1.23 
   8  -2   2   27.49    1.07 
  -8  -2  -2   25.13    1.23 
  -8   2  -2   25.46    1.26 
   8   2   2   27.01    1.32 
  -8   2  -2   25.11    1.31 
   8   2   2   26.91    1.57 
   8   2   2   23.97    2.33 
  -8   2  -2   25.73    1.64 
   8   2   2   26.67    1.19 
  -8   2  -2   27.46    1.26 
   8   2   2   25.85    1.19 
  10  -2   2    9.65    0.96 
  10  -2   2   10.37    0.71 
 -10  -2  -2   12.07    1.67 
  10  -2   2   11.09    0.61 
 -10  -2  -2    9.78    0.74 
  10  -2   2   10.56    1.19 
 -10  -2  -2    9.53    0.73 
 -10  -2  -2    9.83    1.04 
 -10   2  -2   10.68    0.85 
  10   2   2    9.77    0.66 
 -10   2  -2   10.42    0.79 
  10   2   2    8.64    1.01 
  10   2   2    9.87    0.69 
  10   2   2   10.22    0.76 
 -10   2  -2   11.40    1.12 
  10   2   2    8.32    1.62 
 -10   2  -2   10.11    0.66 
  12  -2   2    0.01    0.23 
  12  -2   2   -0.13    0.12 
 -12  -2  -2    0.07    0.51 
  12  -2   2    0.08    0.56 
 -12  -2  -2    1.11    0.74 
 -12  -2  -2    0.11    0.24 
 -12  -2  -2    0.04    0.31 
  12   2   2    0.71    0.54 
 -12   2  -2   -0.09    0.23 
  12   2   2   -0.06    0.82 
 -12   2  -2    0.22    0.20 
  12   2   2   -0.03    0.20 
 -12   2  -2    0.09    0.29 
  12   2   2   -0.09    0.14 
  12   2   2    0.14    0.27 
 -12   2  -2    0.67    0.56 
 -14  -2  -2    8.01    1.51 
 -14  -2  -2    8.51    1.33 
  14  -2   2    7.89    1.22 
 -14  -2  -2    8.90    0.81 
  14  -2   2    7.56    1.43 
  14  -2   2    7.44    0.73 
 -14  -2  -2    7.46    0.79 
  14   2   2    8.66    0.71 
 -14   2  -2    7.79    0.87 
 -14   2  -2    9.10    0.74 
  14   2   2    8.38    1.36 
  14   2   2    8.04    0.67 
 -14   2  -2    7.27    0.81 
 -14   2  -2    9.63    1.45 
  14   2   2    7.91    0.72 
  14   2   2    9.98    2.25 
  16  -2   2   12.87    1.91 
 -16  -2  -2   10.85    1.57 
 -16  -2  -2   10.77    1.79 
  16  -2   2    9.52    0.84 
  16  -2   2    8.27    1.37 
 -16   2  -2   10.47    1.50 
  16   2   2    9.87    0.79 
 -16   2  -2   11.59    0.88 
 -16   2  -2    9.23    1.00 
 -16   2  -2    9.10    0.94 
  16   2   2   10.74    0.83 
  16   2   2    7.01    2.00 
  18  -2   2    8.99    0.85 
  18  -2   2    9.71    1.74 
 -18  -2  -2    7.94    0.88 
 -18  -2  -2   11.66    1.89 
  18  -2   2    9.42    1.56 
 -18  -2  -2    9.14    0.95 
 -18  -2  -2   10.33    1.54 
 -18   2  -2    8.79    0.86 
 -18   2  -2    7.76    1.08 
  18   2   2    6.13    1.96 
 -18   2  -2    7.83    0.94 
 -18   2  -2    9.51    1.52 
  18   2   2    9.46    0.80 
  20  -2   2   -0.05    0.19 
 -20  -2  -2    0.38    0.62 
  20  -2   2    1.27    0.89 
 -20  -2  -2    0.91    0.75 
 -20  -2  -2   -0.06    0.33 
  20  -2   2    0.03    0.31 
 -20  -2  -2    0.94    0.46 
 -20   2  -2    1.49    0.88 
  20   2   2    0.17    1.12 
 -20   2  -2    0.33    0.31 
  20   2   2    0.43    0.30 
  20   2   2    0.72    0.50 
 -20   2  -2   -0.13    0.40 
 -20   2  -2    0.41    0.38 
  22  -2   2   -0.43    0.29 
  22  -2   2    0.10    0.89 
 -22  -2  -2    0.26    0.64 
 -22  -2  -2    1.34    0.70 
 -22  -2  -2    0.11    0.39 
 -22  -2  -2    0.41    0.55 
 -22   2  -2   -0.43    0.41 
  22   2   2    0.17    0.31 
 -22   2  -2    0.28    0.31 
  22   2   2   -0.69    1.29 
 -22   2  -2    0.08    0.44 
 -22   2  -2    0.26    0.73 
  24  -2   2    0.46    0.50 
 -24  -2  -2    0.16    0.41 
 -24  -2  -2   -0.07    0.60 
  24  -2   2   -1.57    1.05 
 -24  -2  -2    0.36    0.71 
 -24  -2  -2    0.22    0.80 
  24   2   2    2.13    1.58 
 -24   2  -2    0.59    0.66 
 -24   2  -2    0.43    0.38 
  24   2   2   -0.06    0.63 
 -24   2  -2    0.31    0.89 
 -24   2  -2    1.26    0.64 
 -27  -3   2    3.41    0.78 
  27  -3  -2    2.83    0.72 
  27  -3  -2    2.79    1.51 
 -27  -3   2    2.24    0.66 
 -27  -3   2    4.83    1.04 
  27  -3  -2    2.20    1.27 
 -27   3   2    3.35    0.68 
  27   3  -2    0.18    0.69 
 -27   3   2    1.67    0.99 
  27   3  -2    3.27    1.94 
  27   3  -2    0.33    1.50 
 -27   3   2    3.27    0.80 
  25  -3  -2    2.82    0.64 
  25  -3  -2    4.08    1.27 
  25  -3  -2    3.44    1.32 
 -25  -3   2    2.11    0.78 
 -25  -3   2    2.42    0.63 
  25   3  -2    3.73    1.78 
 -25   3   2    2.74    0.59 
  25   3  -2    2.82    0.61 
 -25   3   2    4.00    1.09 
  25   3  -2    3.80    1.78 
 -25   3   2    2.51    0.66 
 -23  -3   2   -0.16    0.26 
 -23  -3   2   -1.24    0.59 
 -23  -3   2   -0.26    0.29 
 -23  -3   2    0.20    0.36 
  23  -3  -2    0.76    1.06 
  23  -3  -2   -0.33    0.25 
  23  -3  -2   -0.12    0.68 
 -23  -3   2    0.37    0.44 
 -23   3   2    0.28    0.50 
  23   3  -2    0.60    0.32 
  23   3  -2   -0.62    0.30 
 -23   3   2    0.08    0.30 
  23   3  -2   -1.25    0.84 
  23   3  -2   -1.11    1.09 
 -23   3   2   -0.04    0.31 
  21  -3  -2    0.46    0.29 
 -21  -3   2    0.63    0.49 
 -21  -3   2   -0.18    0.39 
  21  -3  -2    0.44    0.68 
  21  -3  -2    0.37    0.74 
 -21  -3   2    0.65    0.38 
 -21   3   2    0.46    0.29 
  21   3  -2   -0.15    0.29 
  21   3  -2   -0.41    0.95 
 -21   3   2    0.24    0.37 
  21   3  -2   -0.87    0.82 
 -19  -3   2    7.17    0.73 
  19  -3  -2    8.85    1.55 
 -19  -3   2    7.13    1.08 
  19  -3  -2    9.11    1.64 
 -19  -3   2    7.07    0.77 
 -19  -3   2    7.96    0.96 
  19  -3  -2    7.28    0.75 
 -19  -3   2    5.42    1.40 
 -19   3   2    8.03    0.67 
 -19   3   2    9.21    1.28 
 -19   3   2    8.20    0.82 
  19   3  -2    7.35    1.97 
  19   3  -2    7.45    1.97 
  17  -3  -2   97.71    4.56 
  17  -3  -2   92.75    4.51 
 -17  -3   2   86.17    5.38 
 -17  -3   2  102.16    3.88 
 -17  -3   2   96.03    3.52 
 -17  -3   2   98.82    3.65 
 -17  -3   2   82.12    3.98 
  17  -3  -2   99.41    3.63 
  17   3  -2   93.20    5.49 
 -17   3   2   92.54    4.00 
 -17   3   2   94.98    3.66 
  17   3  -2   95.33    3.41 
  17   3  -2   93.66    5.49 
 -17   3   2   96.74    3.38 
 -15  -3   2   16.18    0.99 
 -15  -3   2   15.68    0.92 
 -15  -3   2   15.53    1.11 
 -15  -3   2   16.03    1.82 
 -15  -3   2   12.29    1.20 
  15  -3  -2   16.32    0.99 
  15  -3  -2   15.72    1.46 
  15  -3  -2   14.51    1.05 
  15  -3  -2   15.07    1.50 
  15   3  -2   17.55    2.47 
 -15   3   2   16.31    0.82 
 -15   3   2   14.16    1.19 
 -15   3   2   15.61    1.00 
  15   3  -2   15.82    2.30 
  15   3  -2   15.97    0.85 
 -13  -3   2   -0.45    0.52 
  13  -3  -2    0.51    0.23 
  13  -3  -2    0.42    0.33 
  13  -3  -2    0.53    0.50 
 -13  -3   2    0.31    0.33 
 -13  -3   2    0.39    0.21 
 -13  -3   2    0.46    0.25 
 -13  -3   2    0.20    0.33 
 -13   3   2    1.21    0.41 
 -13   3   2    0.61    0.17 
  13   3  -2    0.40    0.41 
  13   3  -2    0.90    0.78 
  13   3  -2   -0.16    0.60 
  13   3  -2    0.44    0.20 
 -13   3   2    0.62    0.26 
 -13   3   2    0.24    0.16 
  11  -3  -2    1.02    0.28 
  11  -3  -2    0.49    0.31 
 -11  -3   2    0.84    0.27 
 -11  -3   2    0.84    0.22 
 -11  -3   2    0.27    0.30 
 -11  -3   2    0.58    0.63 
 -11  -3   2    0.67    0.29 
  11  -3  -2    0.71    0.49 
 -11  -3   2    0.61    0.20 
  11   3  -2    0.52    0.34 
 -11   3   2    0.81    0.31 
 -11   3   2    0.65    0.18 
 -11   3   2    0.70    0.25 
  11   3  -2    0.88    0.20 
  11   3  -2    0.72    0.75 
 -11   3   2    0.25    0.30 
  11   3  -2    1.13    0.92 
  -9  -3   2   18.13    0.92 
   9  -3  -2   17.37    1.20 
  -9  -3   2   14.59    1.68 
  -9  -3   2   18.52    1.69 
  -9  -3   2   14.63    1.22 
  -9  -3   2   17.05    1.20 
  -9  -3   2   18.97    0.77 
  -9  -3   2   17.85    0.87 
   9  -3  -2   17.45    0.88 
   9  -3  -2   17.26    1.12 
  -9  -3   2   17.44    0.86 
   9   3  -2   17.68    1.81 
   9   3  -2   16.80    0.99 
   9   3  -2   17.90    0.75 
  -9   3   2   17.48    0.81 
  -9   3   2   19.15    1.06 
   9   3  -2   17.23    1.56 
  -9   3   2   18.54    1.05 
  -9   3   2   17.12    0.87 
  -7  -3   2  243.41    9.38 
   7  -3  -2  274.63    8.82 
  -7  -3   2  267.78    8.60 
  -7  -3   2  265.10    8.91 
   7  -3  -2  279.12    8.53 
  -7  -3   2  246.08    8.93 
  -7  -3   2  273.19    8.37 
  -7  -3   2  274.61    8.30 
  -7  -3   2  256.74    9.54 
   7  -3  -2  269.90    8.87 
   7   3  -2  274.31    8.31 
   7   3  -2  272.02    8.51 
   7   3  -2  276.75    9.68 
  -7   3   2  271.07    8.49 
  -7   3   2  271.18    8.78 
  -7   3   2  274.88    8.66 
   7   3  -2  275.39    9.81 
   5  -3  -2    1.14    0.32 
  -5  -3   2    1.16    0.57 
  -5  -3   2    1.24    0.31 
   5  -3  -2    1.34    0.24 
  -5  -3   2    0.85    0.27 
  -5  -3   2    1.03    0.11 
   5  -3  -2    1.61    0.41 
  -5  -3   2    1.11    0.13 
  -5  -3   2    1.11    0.33 
   5  -3  -2    1.28    0.24 
  -5   3   2    1.27    0.21 
  -5   3   2    1.46    0.43 
   5   3  -2    0.97    0.40 
  -5   3   2    1.55    0.19 
  -5   3   2    1.32    0.28 
   5   3  -2    0.57    0.28 
   5   3  -2    1.37    0.16 
   5   3  -2    1.40    0.59 
   5   3  -2    1.09    0.17 
  -3  -3   2    4.01    0.46 
  -3  -3   2    3.75    0.22 
  -3  -3   2    3.38    0.50 
  -3  -3   2    3.09    0.19 
   3  -3  -2    2.24    0.35 
   3  -3  -2    3.23    0.23 
   3  -3  -2    3.50    0.32 
  -3  -3   2    3.52    0.40 
  -3  -3   2    3.49    0.67 
   3  -3  -2    2.76    0.31 
  -3  -3   2    3.18    0.53 
   3  -3  -2    3.39    0.25 
  -3   3   2    3.67    0.31 
   3   3  -2    3.42    0.53 
  -3   3   2    3.48    0.38 
  -3   3   2    3.48    0.26 
   3   3  -2    3.29    0.17 
  -3   3   2    2.80    0.44 
   3   3  -2    3.59    0.56 
   3   3  -2    2.69    0.65 
   1  -3  -2    0.45    0.35 
  -1  -3   2    0.08    0.12 
   1  -3  -2    0.36    0.25 
  -1  -3   2    0.64    0.34 
   1  -3  -2    0.37    0.18 
  -1  -3   2    0.03    0.20 
  -1  -3   2    0.26    0.10 
  -1  -3   2    0.15    0.18 
   1  -3  -2    0.15    0.11 
  -1  -3   2    0.30    0.16 
   1   3  -2    0.72    0.38 
  -1   3   2    0.34    0.11 
  -1   3   2    0.17    0.17 
   1   3  -2    0.28    0.20 
  -1   3   2    0.41    0.26 
   1   3  -2    0.25    0.11 
  -1   3   2    0.33    0.14 
   1   3  -2    0.39    0.18 
   1   3  -2    0.43    0.18 
   1  -3   2    3.16    0.50 
   1  -3   2    2.84    0.21 
  -1  -3  -2    3.28    0.73 
  -1  -3  -2    3.20    0.38 
  -1  -3  -2    3.15    0.32 
  -1  -3  -2    3.10    0.27 
   1  -3   2    3.19    0.48 
   1  -3   2    2.26    0.27 
  -1  -3  -2    3.53    0.57 
   1  -3   2    3.03    0.43 
  -1  -3  -2    3.62    0.30 
   1   3   2    3.22    0.33 
  -1   3  -2    3.22    0.34 
   1   3   2    2.68    0.31 
  -1   3  -2    2.35    0.41 
   1   3   2    2.58    0.34 
  -1   3  -2    3.48    0.49 
   1   3   2    4.41    0.71 
  -1   3  -2    2.87    0.27 
  -1   3  -2    2.74    0.40 
   1   3   2    3.29    0.29 
   3  -3   2   98.96    3.41 
  -3  -3  -2  102.46    3.63 
   3  -3   2  104.26    3.67 
   3  -3   2  105.12    3.27 
  -3  -3  -2  102.97    3.50 
  -3  -3  -2  101.72    3.36 
   3  -3   2  105.27    3.44 
   3  -3   2  103.15    3.83 
  -3  -3  -2   93.50    4.42 
  -3  -3  -2  104.09    3.42 
   3   3   2  109.12    4.35 
   3   3   2  100.42    3.45 
   3   3   2  105.03    3.55 
  -3   3  -2  101.33    3.50 
   3   3   2  104.14    3.43 
  -3   3  -2  105.09    3.72 
  -3   3  -2  105.53    3.80 
  -5  -3  -2    3.65    0.97 
  -5  -3  -2    3.37    1.08 
  -5  -3  -2    3.66    0.46 
  -5  -3  -2    3.69    0.38 
   5  -3   2    3.94    0.28 
   5  -3   2    3.82    0.39 
   5  -3   2    3.82    0.26 
  -5  -3  -2    3.23    0.39 
   5  -3   2    4.19    0.79 
  -5   3  -2    3.89    0.29 
   5   3   2    3.74    0.39 
  -5   3  -2    3.40    0.41 
  -5   3  -2    4.18    0.73 
   5   3   2    2.01    0.40 
   5   3   2    5.90    0.89 
  -5   3  -2    3.15    0.53 
   5   3   2    3.65    0.36 
   5   3   2    3.63    0.98 
  -7  -3  -2   20.75    1.96 
  -7  -3  -2   18.27    2.05 
  -7  -3  -2   22.45    1.37 
   7  -3   2   20.31    1.03 
  -7  -3  -2   22.29    1.11 
   7  -3   2   20.76    1.00 
   7  -3   2   23.48    1.56 
   7  -3   2   22.89    0.87 
  -7  -3  -2   22.51    1.08 
   7   3   2   22.29    1.01 
   7   3   2   23.35    2.10 
  -7   3  -2   21.69    0.91 
   7   3   2   22.24    1.41 
  -7   3  -2   21.61    1.46 
  -7   3  -2   22.72    1.26 
  -7   3  -2   21.25    1.10 
   9  -3   2    9.71    1.16 
  -9  -3  -2    8.20    0.66 
   9  -3   2    9.02    0.49 
   9  -3   2    8.23    0.63 
  -9  -3  -2    7.58    0.91 
  -9  -3  -2    6.83    1.46 
  -9  -3  -2    7.91    0.67 
   9  -3   2    7.72    0.71 
  -9   3  -2    8.02    0.64 
  -9   3  -2    8.90    0.81 
   9   3   2    7.59    0.72 
   9   3   2    7.44    0.60 
   9   3   2    8.41    0.59 
  -9   3  -2    8.84    0.70 
  -9   3  -2    8.33    1.00 
   9   3   2    9.89    1.67 
  11  -3   2    3.73    0.36 
  11  -3   2    4.56    0.73 
 -11  -3  -2    4.65    1.30 
  11  -3   2    4.94    0.53 
 -11  -3  -2    3.45    0.56 
  11  -3   2    4.15    0.96 
 -11  -3  -2    4.45    0.88 
 -11  -3  -2    4.96    0.68 
  11  -3   2    4.23    0.61 
  11   3   2    4.80    1.51 
 -11   3  -2    4.12    0.89 
 -11   3  -2    4.54    0.65 
  11   3   2    4.36    0.80 
  11   3   2    4.89    0.51 
  11   3   2    5.26    0.75 
 -11   3  -2    5.35    0.75 
  11   3   2    4.69    0.47 
 -11   3  -2    4.31    0.43 
 -13  -3  -2   18.49    2.11 
 -13  -3  -2   15.17    1.05 
  13  -3   2   16.12    1.12 
  13  -3   2   16.30    1.05 
 -13  -3  -2   15.06    1.43 
 -13  -3  -2   16.61    1.11 
  13  -3   2   18.09    1.74 
  13  -3   2   17.01    1.38 
  13   3   2   17.63    1.50 
  13   3   2   15.75    0.96 
  13   3   2   16.33    2.66 
  13   3   2   15.78    1.02 
 -13   3  -2   15.93    1.52 
 -13   3  -2   15.61    1.19 
 -13   3  -2   15.56    0.92 
 -13   3  -2   15.03    1.13 
 -15  -3  -2   24.05    1.86 
  15  -3   2   22.90    2.09 
 -15  -3  -2   19.95    1.79 
  15  -3   2   25.35    1.36 
  15  -3   2   24.62    1.73 
 -15  -3  -2   20.43    2.93 
  15   3   2   16.93    1.10 
  15   3   2   15.88    1.17 
  15   3   2   19.39    3.61 
 -15   3  -2   23.59    1.49 
  15   3   2   15.82    1.01 
 -15   3  -2   24.50    1.92 
 -15   3  -2   24.08    1.21 
 -15   3  -2   24.26    1.54 
  17  -3   2    4.25    0.72 
 -17  -3  -2    4.25    1.07 
  17  -3   2    3.50    1.11 
 -17  -3  -2    8.14    0.88 
 -17  -3  -2    4.15    0.73 
  17  -3   2    4.77    1.05 
 -17  -3  -2    4.54    1.34 
 -17   3  -2    3.92    1.29 
 -17   3  -2    4.65    0.63 
 -17   3  -2    4.69    0.82 
 -17   3  -2    3.65    0.90 
  17   3   2    4.32    0.64 
  17   3   2    3.43    1.72 
 -19  -3  -2    4.34    0.74 
  19  -3   2    5.57    1.70 
 -19  -3  -2    3.96    1.27 
  19  -3   2    4.63    0.75 
 -19  -3  -2    4.34    0.80 
 -19   3  -2    3.87    0.81 
 -19   3  -2    4.18    0.66 
  19   3   2    5.37    0.65 
 -19   3  -2    4.03    1.03 
  19   3   2    5.42    2.04 
 -19   3  -2    6.71    1.04 
 -21  -3  -2    1.71    0.84 
  21  -3   2    1.63    0.51 
 -21  -3  -2    2.52    1.15 
 -21  -3  -2    1.73    0.58 
  21  -3   2    2.40    0.96 
 -21  -3  -2    1.60    0.54 
  21   3   2    1.47    0.47 
 -21   3  -2    1.58    0.66 
  21   3   2    0.63    1.45 
 -21   3  -2    2.06    0.89 
  21   3   2   -0.02    0.41 
 -21   3  -2    1.45    0.60 
 -21   3  -2    1.07    0.40 
 -23  -3  -2    0.05    0.73 
  23  -3   2    1.13    0.57 
  23  -3   2   -0.58    0.24 
  23  -3   2    0.09    1.02 
 -23  -3  -2    0.81    0.53 
 -23  -3  -2   -0.19    0.40 
  23   3   2    1.36    1.47 
 -23   3  -2   -0.15    0.55 
 -23   3  -2    0.53    0.61 
 -23   3  -2    0.31    0.32 
  23   3   2   -0.13    0.57 
 -23   3  -2    1.60    1.02 
  26  -4  -2    0.37    0.97 
  26  -4  -2    1.90    0.65 
  26  -4  -2    1.65    1.12 
 -26  -4   2    2.39    0.81 
 -26  -4   2    0.81    0.45 
 -26  -4   2    1.59    0.57 
 -26   4   2    1.24    0.75 
 -26   4   2    1.24    0.59 
  26   4  -2    0.34    0.61 
  26   4  -2    1.87    1.92 
 -26   4   2    1.86    0.82 
 -24  -4   2    1.84    0.57 
 -24  -4   2    2.17    0.69 
 -24  -4   2    2.13    1.10 
  24  -4  -2    3.37    1.38 
  24  -4  -2    2.50    1.11 
  24  -4  -2    1.89    0.59 
 -24  -4   2    1.81    0.52 
  24   4  -2    2.72    1.61 
 -24   4   2    2.46    0.49 
  24   4  -2    2.04    1.81 
 -24   4   2    1.66    0.80 
 -24   4   2    1.97    0.59 
  24   4  -2    2.49    0.50 
 -22  -4   2    0.70    0.55 
  22  -4  -2    0.39    0.82 
 -22  -4   2    0.11    0.36 
 -22  -4   2    1.37    0.87 
 -22  -4   2   -0.07    0.31 
  22  -4  -2    0.49    0.80 
  22  -4  -2   -0.13    0.31 
 -22  -4   2    0.36    0.45 
  22   4  -2    0.17    0.29 
  22   4  -2    0.26    1.18 
  22   4  -2    1.33    1.25 
 -22   4   2   -0.12    0.09 
 -22   4   2    0.72    0.52 
 -22   4   2   -0.07    0.20 
 -20  -4   2    2.10    0.54 
  20  -4  -2    2.47    0.92 
 -20  -4   2    1.18    0.93 
 -20  -4   2    2.23    0.66 
 -20  -4   2    1.70    0.47 
  20  -4  -2    2.20    1.00 
 -20  -4   2    1.49    0.61 
  20  -4  -2    1.44    0.47 
  20   4  -2    1.83    1.32 
 -20   4   2    1.95    0.39 
  20   4  -2    1.34    1.28 
 -20   4   2    2.59    0.81 
 -20   4   2    2.31    0.64 
 -18  -4   2    1.64    0.95 
  18  -4  -2    2.37    1.01 
 -18  -4   2    1.88    0.47 
  18  -4  -2    2.35    0.92 
 -18  -4   2    1.96    0.47 
 -18  -4   2    1.57    0.57 
  18  -4  -2    2.24    0.52 
 -18  -4   2    1.35    0.78 
 -18   4   2    1.34    0.47 
 -18   4   2    1.71    0.35 
  18   4  -2   -0.43    1.01 
  18   4  -2    0.98    1.12 
  16  -4  -2   64.44    3.50 
 -16  -4   2   55.67    3.13 
 -16  -4   2   68.26    2.74 
  16  -4  -2   67.22    3.32 
 -16  -4   2   66.16    4.09 
 -16  -4   2   65.61    2.77 
  16  -4  -2   63.87    2.90 
  16  -4  -2   62.50    2.66 
 -16  -4   2   67.09    2.56 
 -16   4   2   66.66    2.74 
 -16   4   2   62.76    3.00 
 -16   4   2   67.21    2.39 
  16   4  -2   57.79    4.26 
  16   4  -2   65.77    2.44 
  16   4  -2   68.08    4.36 
 -16   4   2   69.24    2.40 
  14  -4  -2   57.22    2.67 
 -14  -4   2   60.31    2.35 
 -14  -4   2   62.19    3.73 
 -14  -4   2   55.74    2.91 
 -14  -4   2   55.87    2.38 
  14  -4  -2   56.05    3.06 
 -14  -4   2   58.78    2.25 
 -14  -4   2   56.14    2.41 
  14  -4  -2   61.83    2.44 
  14   4  -2   58.82    2.69 
  14   4  -2   59.37    2.16 
  14   4  -2   63.87    4.13 
 -14   4   2   60.48    2.20 
 -14   4   2   60.99    2.45 
  14   4  -2   61.28    3.80 
 -14   4   2   61.57    2.12 
 -14   4   2   55.26    2.66 
 -12  -4   2    0.04    0.15 
 -12  -4   2    0.31    0.51 
 -12  -4   2    0.01    0.15 
 -12  -4   2    0.04    0.29 
  12  -4  -2    0.35    0.50 
  12  -4  -2   -0.03    0.29 
 -12  -4   2    0.14    0.22 
 -12  -4   2    0.02    0.24 
  12  -4  -2   -0.14    0.16 
  12   4  -2    0.16    0.72 
 -12   4   2    0.46    0.32 
 -12   4   2   -0.17    0.16 
  12   4  -2    0.18    0.13 
  12   4  -2   -0.41    0.63 
 -12   4   2    0.24    0.26 
  12   4  -2   -0.27    0.31 
 -12   4   2   -0.10    0.09 
 -10  -4   2   -0.06    0.23 
 -10  -4   2   -0.29    0.60 
 -10  -4   2    0.20    0.32 
 -10  -4   2   -0.12    0.33 
  10  -4  -2    0.12    0.19 
 -10  -4   2    0.03    0.16 
  10  -4  -2    1.38    0.53 
 -10  -4   2   -0.05    0.17 
 -10  -4   2    0.07    0.14 
 -10  -4   2   -0.14    0.75 
  10  -4  -2    0.19    0.38 
 -10   4   2    0.48    0.32 
 -10   4   2    0.17    0.19 
 -10   4   2    0.21    0.27 
  10   4  -2    0.53    0.58 
 -10   4   2    0.09    0.18 
  10   4  -2   -0.30    0.71 
  10   4  -2    0.29    0.29 
  10   4  -2    0.18    0.11 
  -8  -4   2    2.01    0.33 
  -8  -4   2    1.99    0.78 
   8  -4  -2    1.81    0.48 
  -8  -4   2    1.72    0.83 
   8  -4  -2    2.06    0.34 
   8  -4  -2    3.68    0.73 
  -8  -4   2    2.20    0.24 
  -8  -4   2    1.92    0.41 
  -8  -4   2    1.48    0.46 
  -8  -4   2    2.04    0.20 
  -8  -4   2    2.04    0.57 
   8   4  -2    2.11    0.39 
  -8   4   2    2.41    0.43 
  -8   4   2    2.13    0.21 
   8   4  -2    1.69    0.65 
   8   4  -2    1.93    0.86 
  -8   4   2    2.24    0.48 
  -8   4   2    1.93    0.34 
   8   4  -2    2.22    0.21 
  -6  -4   2   92.33    4.17 
  -6  -4   2   95.89    3.01 
  -6  -4   2   94.05    3.73 
  -6  -4   2   94.90    4.40 
   6  -4  -2  102.49    3.38 
   6  -4  -2   92.75    3.75 
  -6  -4   2   94.93    3.00 
  -6  -4   2   96.77    3.66 
   6  -4  -2   91.88    3.28 
  -6  -4   2   98.72    3.26 
  -6  -4   2   97.58    3.56 
   6  -4  -2   99.62    3.57 
  -6  -4   2   92.88    3.71 
  -6   4   2   96.35    3.26 
  -6   4   2   97.14    3.10 
   6   4  -2  111.72    4.01 
   6   4  -2   93.77    4.43 
  -6   4   2   96.84    3.52 
  -6   4   2   98.40    3.39 
  -6   4   2   94.88    3.68 
   4  -4  -2   35.83    1.80 
   4  -4  -2   35.78    1.17 
  -4  -4   2   34.28    1.67 
   4  -4  -2   33.30    1.54 
  -4  -4   2   32.16    2.16 
   4  -4  -2   33.39    1.34 
  -4  -4   2   34.09    1.61 
   4  -4  -2   34.96    1.46 
  -4  -4   2   33.78    1.93 
  -4  -4   2   34.89    1.61 
  -4  -4   2   34.49    1.65 
   4   4  -2   37.13    2.24 
  -4   4   2   35.34    1.54 
   4   4  -2   29.05    1.72 
   4   4  -2   28.89    1.66 
  -4   4   2   33.31    1.35 
  -4   4   2   33.90    1.21 
  -4   4   2   33.92    1.71 
   2  -4  -2    0.31    0.20 
   2  -4  -2    0.81    0.25 
   2  -4  -2    0.44    0.18 
  -2  -4   2    0.65    0.25 
   2  -4  -2    1.16    0.80 
   2  -4  -2    0.45    0.31 
  -2  -4   2    0.48    0.10 
  -2  -4   2    0.29    0.30 
  -2  -4   2    0.49    0.51 
   2  -4  -2    0.83    0.51 
  -2  -4   2    0.62    0.20 
  -2  -4   2    0.90    0.35 
  -2  -4   2    0.64    0.28 
   2  -4  -2    0.52    0.17 
  -2   4   2    0.34    0.19 
   2   4  -2    0.47    0.29 
   2   4  -2    0.97    0.40 
   2   4  -2    0.32    0.25 
   2   4  -2    0.36    0.10 
  -2   4   2    0.53    0.16 
  -2   4   2    0.44    0.15 
  -2   4   2    0.27    0.26 
   2   4  -2    0.42    0.14 
   0  -4   2    0.12    0.34 
   0  -4  -2    0.08    0.49 
   0  -4   2    0.22    0.12 
   0  -4   2    0.70    0.43 
   0  -4   2   -0.08    0.18 
   0  -4  -2    0.13    0.15 
   0  -4  -2    0.20    0.21 
   0  -4   2    0.14    0.17 
   0  -4  -2   -0.15    0.31 
   0  -4  -2    0.30    0.16 
   0  -4   2   -0.37    0.24 
   0  -4   2    0.23    0.27 
   0   4   2    0.18    0.15 
   0   4  -2    0.37    0.26 
   0   4  -2    0.23    0.14 
   0   4   2    0.17    0.22 
   0   4   2   -0.22    0.27 
   0   4  -2    0.11    0.20 
   0   4  -2    0.27    0.36 
   0   4   2    0.26    0.14 
   0   4   2    0.40    0.17 
   0   4  -2    0.00    0.26 
  -2  -4  -2   58.43    3.12 
   2  -4   2   58.07    2.06 
   2  -4   2   59.68    2.48 
   2  -4   2   59.09    1.91 
  -2  -4  -2   60.10    2.15 
  -2  -4  -2   59.48    2.24 
  -2  -4  -2   58.79    2.05 
  -2  -4  -2   58.27    2.59 
   2  -4   2   60.02    2.42 
   2  -4   2   58.37    2.43 
   2  -4   2   57.55    2.45 
  -2  -4  -2   58.85    2.17 
  -2   4  -2   60.26    2.42 
   2   4   2   60.68    2.09 
   2   4   2   59.67    2.22 
  -2   4  -2   60.85    2.35 
  -2   4  -2   57.53    2.11 
   2   4   2   61.13    2.12 
  -2   4  -2   58.19    2.23 
   2   4   2   58.23    2.53 
  -2   4  -2   58.38    2.46 
   2   4   2   66.70    2.98 
   2   4   2   57.01    2.11 
  -4  -4  -2  119.18    4.01 
   4  -4   2  122.31    3.79 
  -4  -4  -2  122.27    4.16 
   4  -4   2  122.47    4.44 
   4  -4   2  128.17    4.60 
  -4  -4  -2  124.75    4.29 
   4  -4   2  122.56    4.36 
  -4  -4  -2  121.66    4.05 
  -4  -4  -2  118.96    4.54 
   4  -4   2  117.66    4.03 
  -4  -4  -2  111.26    5.34 
   4   4   2  122.49    4.09 
  -4   4  -2  118.37    4.41 
  -4   4  -2  122.22    4.44 
  -4   4  -2  124.03    4.31 
   4   4   2  122.20    4.01 
   4   4   2  122.53    4.48 
   4   4   2  122.03    4.13 
  -4   4  -2  122.83    4.14 
   4   4   2  127.43    5.12 
  -6  -4  -2    5.75    1.21 
   6  -4   2    6.97    0.99 
   6  -4   2    6.68    0.72 
  -6  -4  -2    6.86    0.74 
  -6  -4  -2    6.51    0.53 
  -6  -4  -2    3.96    1.12 
  -6  -4  -2    6.44    0.58 
   6  -4   2    6.09    0.49 
   6  -4   2    6.09    0.31 
   6   4   2    6.23    1.22 
   6   4   2    5.82    0.60 
  -6   4  -2    6.95    0.57 
  -6   4  -2    7.06    0.63 
   6   4   2    6.61    0.52 
  -6   4  -2    6.75    0.34 
   6   4   2    5.59    0.44 
   6   4   2    6.66    0.73 
  -6   4  -2    6.55    0.77 
  -6   4  -2    6.28    0.79 
  -8  -4  -2    2.49    0.60 
  -8  -4  -2    2.51    0.42 
   8  -4   2    3.34    0.63 
   8  -4   2    2.88    0.23 
   8  -4   2    2.52    0.40 
  -8  -4  -2    2.33    1.14 
  -8  -4  -2    2.43    0.44 
   8  -4   2    3.26    0.40 
   8  -4   2    3.52    0.87 
  -8  -4  -2    2.41    0.97 
   8   4   2    2.93    0.58 
  -8   4  -2    1.87    0.50 
   8   4   2    2.15    0.34 
  -8   4  -2    3.74    0.79 
  -8   4  -2    2.83    0.47 
  -8   4  -2    2.89    0.28 
   8   4   2    1.57    0.86 
   8   4   2    2.64    0.54 
   8   4   2    2.83    0.34 
  10  -4   2    0.02    0.19 
  10  -4   2   -0.16    0.30 
 -10  -4  -2    0.27    0.23 
  10  -4   2   -0.19    0.58 
  10  -4   2   -0.38    0.20 
 -10  -4  -2   -0.21    0.64 
 -10  -4  -2    0.20    0.25 
  10   4   2    0.15    0.32 
 -10   4  -2    0.08    0.42 
 -10   4  -2   -0.14    0.22 
  10   4   2   -0.05    0.86 
 -10   4  -2    0.22    0.36 
  10   4   2    0.01    0.18 
  10   4   2    0.65    0.44 
  10   4   2   -0.07    0.16 
 -10   4  -2    0.06    0.16 
  12  -4   2   11.56    1.01 
  12  -4   2   11.53    1.05 
  12  -4   2   11.94    0.88 
  12  -4   2   13.10    1.57 
 -12  -4  -2   12.23    0.93 
 -12  -4  -2    9.09    1.83 
 -12  -4  -2   11.90    1.24 
 -12  -4  -2   12.59    0.99 
 -12   4  -2   12.21    0.73 
  12   4   2   13.64    1.11 
 -12   4  -2   13.89    1.18 
  12   4   2   13.48    2.30 
  12   4   2   12.10    0.94 
 -12   4  -2   12.81    0.99 
 -12   4  -2   12.46    1.35 
 -14  -4  -2   23.94    1.78 
  14  -4   2   26.31    1.63 
 -14  -4  -2   27.73    1.95 
 -14  -4  -2   29.02    1.79 
 -14  -4  -2   23.82    2.74 
  14  -4   2   27.80    1.67 
  14  -4   2   29.17    2.30 
  14  -4   2   24.79    1.44 
 -14   4  -2   26.01    1.58 
 -14   4  -2   41.09    3.62 
  14   4   2   27.79    1.43 
  14   4   2   38.19    5.94 
 -14   4  -2   27.53    1.29 
 -14   4  -2   28.05    1.79 
  16  -4   2    0.42    0.48 
 -16  -4  -2    0.37    0.57 
  16  -4   2    0.00    0.23 
 -16  -4  -2    0.06    0.91 
  16  -4   2    0.08    0.18 
  16  -4   2   -0.19    0.65 
 -16  -4  -2    0.04    0.33 
  16   4   2   -0.06    0.20 
  16   4   2   -0.56    1.20 
 -16   4  -2   -0.02    0.35 
 -16   4  -2    0.54    0.44 
  16   4   2    0.03    0.09 
 -16   4  -2   -0.07    0.21 
 -16   4  -2    0.27    0.59 
 -18  -4  -2    0.16    1.18 
  18  -4   2    0.42    0.49 
  18  -4   2   -0.19    0.64 
 -18  -4  -2    1.24    0.75 
 -18  -4  -2    0.06    0.32 
  18  -4   2    0.07    0.32 
  18  -4   2   -0.01    0.21 
 -18  -4  -2   -0.23    0.23 
  18   4   2    0.18    1.14 
  18   4   2   -0.35    0.26 
  18   4   2    0.09    0.23 
 -18   4  -2    0.87    0.57 
 -18   4  -2   -0.35    0.17 
 -18   4  -2    0.38    0.46 
 -18   4  -2    0.52    0.49 
  20  -4   2   -0.13    0.34 
  20  -4   2    0.70    1.02 
 -20  -4  -2   -0.19    0.31 
 -20  -4  -2    0.30    0.64 
 -20  -4  -2   -0.83    0.92 
 -20  -4  -2    0.00    0.38 
  20   4   2    0.45    0.30 
 -20   4  -2   -0.03    0.28 
 -20   4  -2   -0.04    0.53 
  20   4   2    0.42    0.37 
  20   4   2    1.52    1.63 
 -20   4  -2   -0.37    0.35 
 -20   4  -2    0.92    0.61 
  22  -4   2    0.33    0.41 
  22  -4   2   -0.34    1.03 
 -22  -4  -2    0.35    0.36 
 -22  -4  -2    0.84    0.57 
 -22  -4  -2   -0.27    1.15 
 -22  -4  -2   -0.18    0.70 
  22  -4   2   -0.20    0.30 
 -22   4  -2    0.04    0.24 
 -22   4  -2   -0.26    0.55 
  22   4   2   -0.29    1.43 
 -22   4  -2   -0.92    0.36 
  22   4   2   -0.47    0.52 
 -22   4  -2   -0.14    0.79 
 -25  -5   2   -0.26    0.41 
 -25  -5   2   -0.43    0.54 
  25  -5  -2   -0.10    0.43 
  25  -5  -2    0.05    1.09 
 -25  -5   2    0.13    0.33 
  25  -5  -2    0.97    1.09 
 -25  -5   2   -0.28    0.51 
 -25   5   2   -0.10    0.56 
  25   5  -2   -0.74    0.43 
 -25   5   2    0.41    0.61 
 -25   5   2    0.71    0.44 
 -25   5   2   -0.01    0.19 
 -23  -5   2   -0.46    0.51 
  23  -5  -2    0.26    0.84 
 -23  -5   2    0.30    0.38 
  23  -5  -2    0.71    0.44 
 -23  -5   2   -0.57    0.86 
 -23  -5   2    0.30    0.41 
 -23  -5   2    0.88    0.50 
  23  -5  -2   -1.02    0.77 
 -23   5   2   -0.15    0.13 
  23   5  -2    1.60    1.41 
 -23   5   2    0.05    0.61 
 -23   5   2    1.26    0.69 
 -23   5   2    0.26    0.83 
  23   5  -2   -0.67    0.42 
  23   5  -2    0.31    0.33 
 -21  -5   2    2.40    0.56 
 -21  -5   2    0.30    0.84 
 -21  -5   2    0.92    0.41 
  21  -5  -2    0.89    0.46 
  21  -5  -2    0.38    0.75 
 -21  -5   2    0.74    0.40 
  21  -5  -2    2.28    1.03 
  21   5  -2   -0.11    0.32 
  21   5  -2    1.03    1.15 
  21   5  -2    1.17    0.38 
 -21   5   2    1.19    0.45 
 -21   5   2    1.73    0.67 
 -21   5   2    1.58    0.67 
 -19  -5   2   31.02    1.56 
 -19  -5   2   29.12    2.84 
 -19  -5   2   29.21    1.69 
  19  -5  -2   29.78    1.67 
 -19  -5   2   30.26    1.71 
  19  -5  -2   28.90    2.43 
 -19  -5   2   26.84    2.12 
  19  -5  -2   30.39    2.33 
  19   5  -2   31.89    3.31 
  19   5  -2   29.67    1.40 
 -19   5   2   28.89    1.98 
  19   5  -2   32.11    3.12 
 -19   5   2   27.72    1.66 
 -19   5   2   29.23    1.94 
 -17  -5   2    0.79    0.41 
  17  -5  -2    0.88    0.39 
  17  -5  -2    0.85    0.90 
  17  -5  -2    1.45    0.70 
 -17  -5   2    0.88    0.37 
  17  -5  -2    0.72    0.42 
 -17  -5   2    1.11    0.35 
 -17  -5   2    0.93    0.58 
 -17   5   2    0.98    0.54 
  17   5  -2    2.43    1.35 
 -17   5   2    0.26    0.34 
 -17   5   2    0.91    0.25 
  17   5  -2    0.12    0.99 
  17   5  -2    0.37    0.15 
 -17   5   2    0.85    0.53 
  15  -5  -2    2.42    0.52 
 -15  -5   2    3.24    0.60 
 -15  -5   2    2.65    0.53 
 -15  -5   2    1.10    0.85 
  15  -5  -2    2.90    0.98 
  15  -5  -2    3.45    0.81 
 -15  -5   2    2.44    0.42 
 -15  -5   2    3.28    0.55 
 -15  -5   2    2.07    0.85 
  15   5  -2    2.49    1.33 
 -15   5   2    2.66    0.48 
  15   5  -2    2.03    1.07 
 -15   5   2    2.70    0.56 
 -15   5   2    3.07    0.35 
 -15   5   2    2.56    0.67 
  15   5  -2    3.42    0.42 
 -13  -5   2   24.16    1.17 
 -13  -5   2   22.69    2.41 
 -13  -5   2   23.05    1.84 
  13  -5  -2   22.55    1.78 
 -13  -5   2   23.22    1.06 
  13  -5  -2   24.76    1.64 
 -13  -5   2   20.51    1.32 
 -13  -5   2   24.05    1.80 
  13  -5  -2   21.70    1.23 
 -13  -5   2   23.54    1.27 
  13   5  -2   24.30    1.34 
 -13   5   2   23.89    1.56 
 -13   5   2   22.94    1.45 
  13   5  -2   23.84    2.54 
 -13   5   2   23.49    0.93 
  13   5  -2   25.17    2.24 
 -13   5   2   20.82    1.41 
  13   5  -2   24.00    0.99 
 -13   5   2   20.27    1.18 
 -11  -5   2    8.87    0.68 
 -11  -5   2    8.22    0.55 
 -11  -5   2    6.53    1.00 
 -11  -5   2    9.47    1.72 
 -11  -5   2    7.35    1.58 
 -11  -5   2    8.04    0.49 
  11  -5  -2    7.84    0.65 
  11  -5  -2    7.88    0.92 
  11  -5  -2    9.04    1.08 
 -11  -5   2    7.66    0.81 
  11   5  -2    8.81    0.66 
 -11   5   2    8.34    0.90 
  11   5  -2    9.32    1.46 
  11   5  -2    8.80    0.45 
 -11   5   2    8.75    0.87 
  11   5  -2    8.97    1.69 
 -11   5   2    6.87    0.68 
 -11   5   2    8.01    0.45 
 -11   5   2    8.38    0.41 
 -11   5   2    8.26    0.82 
 -11   5   2    8.74    0.67 
  -9  -5   2   68.44    3.13 
  -9  -5   2   62.27    3.06 
  -9  -5   2   70.23    2.95 
  -9  -5   2   66.71    2.51 
   9  -5  -2   66.34    3.01 
   9  -5  -2   67.43    2.54 
  -9  -5   2   68.21    2.22 
  -9  -5   2   67.25    2.80 
  -9  -5   2   63.07    3.81 
  -9  -5   2   70.08    2.23 
  -9  -5   2   61.97    3.75 
   9  -5  -2   63.80    2.95 
  -9   5   2   67.66    2.51 
   9   5  -2   69.79    3.35 
   9   5  -2   69.46    2.20 
  -9   5   2   63.15    2.64 
   9   5  -2   70.09    3.99 
   9   5  -2   67.44    2.14 
  -9   5   2   65.39    2.87 
  -9   5   2   68.48    2.23 
  -9   5   2   69.72    2.20 
  -9   5   2   65.21    2.81 
  -7  -5   2    3.62    0.62 
   7  -5  -2    2.52    0.57 
  -7  -5   2    3.49    1.11 
  -7  -5   2    3.10    0.69 
  -7  -5   2    3.65    0.65 
  -7  -5   2    2.83    0.97 
   7  -5  -2    3.54    0.43 
  -7  -5   2    2.85    0.37 
   7  -5  -2    3.38    0.37 
   7  -5  -2    3.11    0.63 
  -7   5   2    2.91    0.54 
  -7   5   2    2.76    0.33 
  -7   5   2    4.24    0.56 
  -7   5   2    2.36    0.47 
  -7   5   2    2.76    0.21 
   7   5  -2    4.78    0.92 
  -5  -5   2    6.29    0.73 
   5  -5  -2    6.79    0.64 
  -5  -5   2    6.59    0.71 
   5  -5  -2    6.62    0.63 
  -5  -5   2    6.66    0.74 
   5  -5  -2    6.76    0.99 
  -5  -5   2    6.88    1.17 
   5  -5  -2    5.79    0.49 
  -5  -5   2    5.99    0.73 
  -5  -5   2    5.18    1.12 
  -5  -5   2    6.76    0.46 
  -5   5   2    6.11    0.33 
  -5   5   2    6.73    0.70 
  -5   5   2    6.07    0.50 
  -5   5   2    6.45    0.94 
   3  -5  -2    3.70    0.31 
  -3  -5   2    4.54    0.66 
  -3  -5   2    4.11    0.63 
  -3  -5   2    3.09    0.47 
  -3  -5   2    3.67    0.59 
   3  -5  -2    4.52    0.37 
   3  -5  -2    3.62    0.45 
  -3  -5   2    5.04    1.00 
   3  -5  -2    3.75    0.40 
   3  -5  -2    2.90    0.54 
   3  -5  -2    3.23    0.65 
  -3  -5   2    4.31    0.32 
  -3  -5   2    4.63    0.83 
  -3   5   2    3.67    0.29 
  -3   5   2    4.39    0.38 
  -3   5   2    3.98    0.33 
   3   5  -2    3.27    0.63 
   3   5  -2    2.60    0.54 
  -3   5   2    4.89    0.64 
  -3   5   2    6.38    1.17 
   3   5  -2    4.29    0.70 
   1  -5  -2    7.76    0.50 
   1  -5  -2    7.13    0.62 
  -1  -5   2    8.64    0.82 
  -1  -5   2    8.93    0.77 
  -1  -5   2    8.49    0.64 
  -1  -5   2    7.49    0.77 
   1  -5  -2    7.91    0.58 
  -1  -5   2    7.91    0.40 
  -1  -5   2    7.70    0.37 
   1  -5  -2    6.82    1.03 
  -1  -5   2    6.33    1.01 
  -1  -5   2    7.95    0.56 
   1  -5  -2    7.09    0.82 
   1  -5  -2    9.35    1.15 
   1  -5  -2    7.78    0.52 
   1   5  -2    7.82    0.79 
  -1   5   2    7.36    0.69 
  -1   5   2    8.22    0.47 
   1   5  -2    7.82    0.85 
   1   5  -2    7.51    0.40 
   1   5  -2    8.39    0.89 
  -1   5   2    7.89    0.49 
  -1   5   2    7.04    0.82 
   1   5  -2    7.51    0.42 
  -1   5   2    7.41    0.44 
   1  -5   2   71.39    2.73 
  -1  -5  -2   68.23    2.40 
   1  -5   2   74.32    2.64 
  -1  -5  -2   68.21    3.51 
  -1  -5  -2   72.24    2.53 
  -1  -5  -2   63.69    3.00 
   1  -5   2   71.74    2.97 
   1  -5   2   68.86    2.36 
   1  -5   2   71.79    2.87 
  -1  -5  -2   68.47    2.59 
  -1  -5  -2   71.14    2.56 
   1  -5   2   70.32    2.24 
   1  -5   2   69.15    3.15 
  -1   5  -2   67.36    2.95 
   1   5   2   71.71    2.37 
  -1   5  -2   69.85    2.55 
   1   5   2   69.86    2.69 
  -1   5  -2   70.11    2.42 
  -1   5  -2   74.67    2.78 
   1   5   2   69.60    2.98 
   1   5   2   69.37    2.45 
   1   5   2   69.53    2.41 
  -1   5  -2   70.87    2.96 
  -3  -5  -2    0.90    0.21 
  -3  -5  -2    1.22    0.36 
  -3  -5  -2    0.92    0.24 
  -3  -5  -2    0.86    0.27 
  -3  -5  -2    0.62    0.69 
   3  -5   2    1.29    0.46 
   3  -5   2    0.87    0.45 
   3  -5   2    1.24    0.44 
   3  -5   2    0.79    0.34 
  -3  -5  -2    0.96    0.49 
   3  -5   2    1.32    0.24 
  -3   5  -2    1.10    0.38 
  -3   5  -2    0.84    0.41 
   3   5   2    1.38    0.26 
   3   5   2    1.12    0.23 
  -3   5  -2    1.00    0.27 
  -3   5  -2    1.21    0.38 
  -3   5  -2    0.81    0.28 
   3   5   2    0.82    0.46 
   3   5   2    0.98    0.26 
   3   5   2    1.54    0.65 
  -5  -5  -2    8.68    0.67 
   5  -5   2    8.18    0.85 
  -5  -5  -2    9.86    1.62 
   5  -5   2    8.77    0.57 
   5  -5   2    8.60    0.83 
  -5  -5  -2    8.67    0.65 
  -5  -5  -2    8.29    0.54 
  -5  -5  -2    7.51    1.50 
  -5  -5  -2    8.49    0.76 
   5  -5   2    8.21    0.94 
  -5  -5  -2    9.04    0.95 
   5   5   2    9.30    0.89 
  -5   5  -2    7.85    0.83 
   5   5   2    8.67    0.61 
   5   5   2    8.52    0.60 
   5   5   2    8.84    1.35 
  -5   5  -2    7.88    0.80 
   5   5   2    8.19    0.50 
  -5   5  -2    8.35    0.79 
  -5   5  -2    8.57    0.64 
  -7  -5  -2   26.47    1.51 
   7  -5   2   26.27    1.25 
  -7  -5  -2   25.88    1.29 
  -7  -5  -2   26.65    1.22 
  -7  -5  -2   26.44    1.36 
  -7  -5  -2   24.73    2.52 
  -7  -5  -2   28.03    2.52 
   7  -5   2   26.01    1.61 
   7  -5   2   28.55    1.88 
  -7   5  -2   27.83    1.65 
  -7   5  -2   25.81    1.61 
   7   5   2   28.60    2.28 
  -7   5  -2   26.31    1.33 
  -7   5  -2   31.70    1.54 
  -7   5  -2   28.13    1.32 
   7   5   2   27.21    1.57 
   7   5   2   29.15    1.16 
   7   5   2   29.36    1.37 
   7   5   2   28.13    1.30 
  -9  -5  -2   48.62    2.03 
   9  -5   2   49.26    1.89 
  -9  -5  -2   41.60    3.55 
   9  -5   2   47.03    2.70 
  -9  -5  -2   46.03    3.50 
  -9  -5  -2   49.36    2.13 
   9  -5   2   48.90    2.38 
  -9  -5  -2   46.11    2.33 
   9  -5   2   46.52    1.98 
  -9   5  -2   48.86    2.11 
  -9   5  -2   46.57    2.40 
   9   5   2   50.19    2.18 
   9   5   2   49.39    1.85 
  -9   5  -2   50.25    2.19 
   9   5   2   53.48    3.46 
   9   5   2   48.92    2.03 
  -9   5  -2   48.19    2.50 
   9   5   2   47.65    2.25 
  -9   5  -2   49.71    1.64 
 -11  -5  -2   26.05    1.71 
  11  -5   2   25.38    1.34 
 -11  -5  -2   25.30    1.39 
  11  -5   2   26.05    1.67 
  11  -5   2   26.34    1.31 
 -11  -5  -2   25.86    1.36 
  11  -5   2   26.44    2.11 
 -11  -5  -2   27.15    1.50 
  11   5   2   28.70    2.68 
  11   5   2   26.42    1.34 
 -11   5  -2   25.80    1.06 
 -11   5  -2   28.98    2.14 
 -11   5  -2   26.99    1.49 
 -11   5  -2   29.17    1.52 
 -11   5  -2   27.10    1.74 
  11   5   2   22.61    1.46 
 -13  -5  -2   -0.19    0.84 
  13  -5   2    0.90    0.77 
  13  -5   2    1.11    0.39 
 -13  -5  -2    0.24    0.53 
 -13  -5  -2    1.29    0.44 
  13  -5   2    0.91    0.45 
  13  -5   2    1.34    0.55 
 -13  -5  -2    1.01    0.42 
 -13   5  -2    1.31    0.45 
 -13   5  -2    1.08    0.59 
 -13   5  -2    0.08    0.65 
 -13   5  -2    0.71    0.24 
  13   5   2    1.23    1.13 
 -13   5  -2    0.88    0.41 
  13   5   2    1.72    0.48 
  13   5   2    0.66    0.27 
  13   5   2    0.78    0.30 
  15  -5   2    2.43    1.03 
  15  -5   2    3.24    0.76 
 -15  -5  -2    2.74    0.56 
 -15  -5  -2    3.07    0.62 
 -15  -5  -2    3.03    0.72 
  15  -5   2    3.59    0.61 
  15  -5   2    3.10    0.66 
  15   5   2    1.80    0.43 
 -15   5  -2    2.32    0.60 
 -15   5  -2    3.15    0.86 
  15   5   2    3.75    1.47 
 -15   5  -2    2.97    0.76 
  17  -5   2    9.61    1.01 
 -17  -5  -2    9.41    0.93 
 -17  -5  -2    9.39    1.00 
  17  -5   2    8.38    0.86 
 -17  -5  -2   10.12    2.09 
  17  -5   2   12.91    2.04 
  17   5   2    9.07    0.73 
  17   5   2   11.42    2.33 
 -17   5  -2    6.26    1.06 
 -17   5  -2    7.93    1.35 
 -17   5  -2    7.46    1.06 
  19  -5   2    6.21    0.92 
 -19  -5  -2    5.00    0.87 
  19  -5   2    6.43    1.62 
 -19  -5  -2    4.66    1.04 
 -19  -5  -2    6.45    1.86 
 -19  -5  -2    4.71    0.79 
  19   5   2    3.74    1.85 
 -19   5  -2    8.12    1.39 
  19   5   2    5.06    0.61 
 -19   5  -2    4.59    0.98 
 -19   5  -2    2.76    0.68 
  21  -5   2    0.40    0.37 
 -21  -5  -2    1.79    0.76 
  21  -5   2   -0.05    0.34 
 -21  -5  -2    0.08    0.46 
 -21  -5  -2   -0.35    1.08 
 -21  -5  -2   -0.02    0.38 
  21  -5   2    1.27    1.00 
  21   5   2   -0.43    1.19 
 -21   5  -2   -0.83    0.50 
 -21   5  -2   -0.19    0.14 
 -21   5  -2    5.16    1.89 
 -23   5  -2   -0.57    0.63 
  24  -6  -2   -0.01    0.41 
  24  -6  -2    1.07    0.95 
  24  -6  -2   -0.95    0.38 
 -24  -6   2   -1.37    0.53 
 -24  -6   2   -0.13    0.41 
 -24  -6   2   -0.31    0.37 
  24  -6  -2   -0.34    0.80 
 -24  -6   2   -0.34    0.40 
 -24   6   2   -0.36    0.75 
 -24   6   2   -0.26    0.19 
  24   6  -2    0.69    0.42 
 -24   6   2   -0.20    0.22 
 -24   6   2   -0.71    0.54 
 -22  -6   2   -0.54    0.60 
 -22  -6   2   -0.37    0.34 
 -22  -6   2    0.41    0.39 
 -22  -6   2    0.99    0.80 
  22  -6  -2    2.96    0.73 
  22  -6  -2    1.03    1.02 
 -22  -6   2    1.05    0.93 
 -22  -6   2    0.17    0.37 
  22  -6  -2   -0.50    0.32 
  22  -6  -2    0.72    0.79 
 -22   6   2    0.24    0.67 
 -22   6   2    0.09    0.23 
  22   6  -2    0.13    0.38 
  22   6  -2    0.38    0.26 
 -22   6   2    0.06    0.58 
  22   6  -2    0.71    1.20 
 -20  -6   2   24.79    2.17 
  20  -6  -2   25.30    2.16 
 -20  -6   2   26.42    2.96 
 -20  -6   2   29.59    1.61 
 -20  -6   2   28.21    1.73 
  20  -6  -2   26.67    2.50 
 -20  -6   2   26.86    2.70 
  20  -6  -2   27.24    1.65 
 -20  -6   2   27.32    1.47 
  20   6  -2   27.75    3.07 
 -20   6   2   28.53    2.00 
  20   6  -2   25.55    1.29 
 -18  -6   2   27.39    1.43 
  18  -6  -2   29.84    2.53 
 -18  -6   2   28.30    2.11 
 -18  -6   2   28.53    1.67 
  18  -6  -2   29.59    1.67 
  18  -6  -2   30.20    2.13 
  18   6  -2   27.73    1.28 
 -18   6   2   30.82    1.93 
 -18   6   2   29.10    2.02 
  18   6  -2   32.10    3.04 
 -16  -6   2    0.75    0.29 
  16  -6  -2    0.15    0.26 
 -16  -6   2    0.24    0.41 
  16  -6  -2   -0.03    0.47 
 -16  -6   2    0.15    0.28 
 -16  -6   2    0.39    0.32 
  16  -6  -2   -0.27    0.62 
 -16   6   2    0.68    0.47 
 -16   6   2   -0.05    0.07 
 -16   6   2    0.41    0.47 
 -16   6   2   -0.20    0.12 
  16   6  -2    0.19    0.18 
 -16   6   2   -0.06    0.21 
 -14  -6   2    0.35    2.12 
 -14  -6   2    0.11    0.23 
  14  -6  -2    0.22    0.69 
 -14  -6   2    0.42    0.23 
 -14  -6   2    0.63    0.48 
 -14  -6   2   -0.04    0.59 
 -14  -6   2    0.59    0.24 
 -14  -6   2    0.41    0.46 
  14  -6  -2    0.11    0.26 
  14  -6  -2    1.03    0.63 
  14   6  -2   -0.63    0.50 
 -14   6   2    0.25    0.28 
 -14   6   2    0.83    0.53 
  14   6  -2    0.42    0.20 
 -14   6   2   -0.16    0.39 
 -14   6   2    0.22    0.11 
 -14   6   2    0.61    0.38 
 -12  -6   2    0.16    0.41 
  12  -6  -2    0.11    0.46 
 -12  -6   2    0.05    0.17 
 -12  -6   2   -0.45    0.37 
  12  -6  -2   -0.28    0.53 
 -12  -6   2    0.22    0.49 
 -12  -6   2    0.43    0.93 
 -12  -6   2    0.05    0.24 
 -12  -6   2    1.53    1.13 
 -12  -6   2    0.06    0.29 
  12  -6  -2   -0.22    0.21 
 -12  -6   2   -0.01    0.16 
  12   6  -2    0.14    0.13 
  12   6  -2   -0.36    0.61 
 -12   6   2   -0.04    0.13 
 -12   6   2    0.14    0.28 
 -12   6   2   -0.17    0.33 
 -12   6   2   -0.67    0.31 
  12   6  -2    0.03    0.18 
 -10  -6   2   25.81    1.81 
 -10  -6   2   24.85    0.87 
  10  -6  -2   23.96    1.72 
 -10  -6   2   25.18    1.59 
 -10  -6   2   25.63    2.53 
 -10  -6   2   26.09    1.83 
 -10  -6   2   23.48    1.60 
 -10  -6   2   25.64    1.28 
  10  -6  -2   24.97    1.28 
  10  -6  -2   24.74    1.74 
 -10  -6   2   21.06    2.42 
 -10   6   2   24.43    1.58 
  10   6  -2   26.98    2.05 
 -10   6   2   23.19    1.22 
 -10   6   2   23.18    1.56 
 -10   6   2   25.29    1.40 
  -8  -6   2   27.68    1.65 
   8  -6  -2   24.87    1.28 
   8  -6  -2   30.98    1.42 
  -8  -6   2   27.59    1.67 
  -8  -6   2   29.66    1.81 
   8  -6  -2   29.63    1.75 
  -8  -6   2   27.69    2.47 
  -8  -6   2   28.00    1.29 
  -8  -6   2   25.65    2.40 
  -8  -6   2   26.96    1.82 
   8  -6  -2   26.27    1.79 
  -8   6   2   30.22    1.77 
  -8   6   2   25.83    1.59 
  -8   6   2   28.64    1.40 
  -6  -6   2    0.24    0.33 
   6  -6  -2    0.45    0.36 
  -6  -6   2    0.17    0.29 
  -6  -6   2    0.02    0.14 
   6  -6  -2    0.43    0.46 
   6  -6  -2   -0.25    0.21 
  -6  -6   2   -0.03    0.24 
  -6  -6   2   -0.50    0.48 
  -6  -6   2    0.95    0.74 
  -6  -6   2    0.38    0.38 
  -6   6   2   -0.23    0.29 
  -6   6   2    0.16    0.18 
  -6   6   2    0.03    0.36 
  -6   6   2    0.37    0.23 
   4  -6  -2    0.16    0.22 
   4  -6  -2   -0.12    0.32 
   4  -6  -2    0.39    0.15 
  -4  -6   2    0.46    0.36 
   4  -6  -2    0.52    0.17 
  -4  -6   2    0.95    0.66 
   4  -6  -2    0.46    0.30 
   4  -6  -2    0.59    0.31 
  -4  -6   2    0.16    0.58 
  -4  -6   2    0.31    0.27 
  -4  -6   2    0.46    0.31 
  -4  -6   2    0.63    0.43 
  -4  -6   2    0.43    0.16 
  -4   6   2    0.44    0.36 
  -4   6   2    0.50    0.23 
  -4   6   2    0.60    0.18 
  -4   6   2    0.40    0.12 
  -4   6   2    0.16    0.31 
   2  -6  -2   50.59    1.82 
  -2  -6   2   49.78    1.73 
  -2  -6   2   46.84    2.26 
  -2  -6   2   50.00    2.32 
  -2  -6   2   52.32    2.48 
   2  -6  -2   51.65    1.99 
   2  -6  -2   51.91    1.96 
  -2  -6   2   50.21    1.77 
   2  -6  -2   47.61    2.53 
   2  -6  -2   50.62    1.94 
   2  -6  -2   47.18    2.37 
  -2  -6   2   50.51    2.13 
  -2  -6   2   49.20    1.61 
  -2  -6   2   50.33    2.96 
  -2  -6   2   55.68    2.80 
  -2   6   2   49.19    2.21 
   2   6  -2   43.12    2.47 
   2   6  -2   44.24    2.32 
  -2   6   2   49.79    1.77 
  -2   6   2   49.59    1.84 
   2   6  -2   49.58    2.44 
  -2   6   2   50.88    2.46 
  -2   6   2   50.28    1.77 
   0  -6  -2   90.59    3.26 
   0  -6  -2   92.40    3.41 
   0  -6   2   90.26    3.63 
   0  -6   2   93.15    3.83 
   0  -6   2   97.02    3.42 
   0  -6   2   86.40    4.15 
   0  -6   2   94.15    3.03 
   0  -6   2  102.26    3.70 
   0  -6  -2   94.85    3.22 
   0  -6  -2   91.48    3.49 
   0  -6  -2   86.89    3.86 
   0  -6  -2  103.20    4.52 
   0  -6   2   90.95    3.34 
   0  -6   2   94.04    3.01 
   0  -6  -2   93.73    3.19 
   0   6  -2   92.94    3.67 
   0   6  -2   93.67    3.12 
   0   6  -2   89.51    3.91 
   0   6  -2   96.29    3.83 
   0   6   2   90.38    3.82 
   0   6   2   91.02    3.12 
   0   6  -2   89.97    3.08 
   0   6   2   92.22    3.54 
   0   6   2   93.80    3.14 
   0   6   2   93.59    3.06 
  -2  -6  -2    0.10    0.38 
   2  -6   2    0.06    0.13 
   2  -6   2    0.40    0.37 
  -2  -6  -2    0.05    0.16 
  -2  -6  -2    0.23    0.28 
  -2  -6  -2    0.17    0.26 
  -2  -6  -2   -0.31    0.56 
  -2  -6  -2    0.25    0.33 
   2  -6   2    0.30    0.37 
  -2  -6  -2    0.45    0.47 
  -2  -6  -2    0.04    0.17 
   2  -6   2    0.07    0.32 
   2  -6   2    0.29    0.49 
  -2   6  -2    0.44    0.27 
   2   6   2    0.13    0.29 
   2   6   2    0.15    0.33 
  -2   6  -2   -0.20    0.25 
   2   6   2    0.23    0.14 
  -2   6  -2    0.15    0.17 
  -2   6  -2   -0.23    0.31 
  -2   6  -2   -0.07    0.18 
   2   6   2    0.01    0.13 
   4  -6   2    1.12    0.46 
  -4  -6  -2    0.08    0.79 
  -4  -6  -2    1.16    0.36 
   4  -6   2    1.72    0.55 
  -4  -6  -2    1.15    0.96 
  -4  -6  -2    1.59    0.25 
  -4  -6  -2    1.54    0.40 
   4  -6   2    1.46    0.28 
  -4  -6  -2    2.27    0.69 
  -4  -6  -2    0.94    0.30 
   4  -6   2    1.49    0.56 
   4   6   2    1.33    0.24 
   4   6   2    1.28    0.49 
   4   6   2    1.24    0.69 
  -4   6  -2    0.74    0.40 
  -4   6  -2    1.64    0.39 
   4   6   2    1.20    0.25 
  -4   6  -2    1.34    0.30 
  -4   6  -2    1.15    0.39 
   4   6   2    1.37    0.24 
  -4   6  -2    0.85    0.47 
  -6  -6  -2    0.64    0.38 
  -6  -6  -2    0.74    0.31 
   6  -6   2    0.51    0.24 
  -6  -6  -2    0.49    0.26 
   6  -6   2    1.20    0.54 
  -6  -6  -2    0.49    0.33 
  -6  -6  -2   -0.08    0.83 
   6  -6   2    0.33    0.42 
  -6  -6  -2    0.57    0.24 
   6  -6   2    1.56    0.68 
  -6  -6  -2    1.28    0.87 
   6   6   2    0.76    0.21 
   6   6   2    0.44    0.24 
   6   6   2    0.10    0.60 
   6   6   2    0.41    0.39 
  -6   6  -2    0.51    0.38 
   6   6   2    0.65    0.24 
  -6   6  -2    0.44    0.30 
  -6   6  -2    0.93    0.31 
  -6   6  -2    0.67    0.47 
  -8  -6  -2    5.40    0.63 
   8  -6   2    6.05    1.14 
   8  -6   2    5.82    0.56 
   8  -6   2    6.82    1.00 
  -8  -6  -2    6.42    0.67 
  -8  -6  -2    3.98    1.53 
  -8  -6  -2    4.19    1.60 
  -8  -6  -2    6.62    0.87 
  -8  -6  -2    6.14    0.53 
  -8   6  -2    6.49    0.78 
   8   6   2    6.91    0.98 
   8   6   2    5.19    0.54 
   8   6   2    5.14    1.32 
  -8   6  -2    5.20    0.59 
  -8   6  -2    6.71    0.97 
  -8   6  -2    5.91    0.60 
   8   6   2    5.55    0.57 
   8   6   2    6.34    0.45 
  10  -6   2   22.05    1.08 
 -10  -6  -2   19.93    1.29 
  10  -6   2   20.90    1.18 
 -10  -6  -2   22.73    2.66 
 -10  -6  -2   18.36    2.83 
  10  -6   2   22.04    1.62 
  10  -6   2   20.93    1.84 
 -10  -6  -2   22.68    1.47 
 -10  -6  -2   22.00    1.13 
 -10  -6  -2   21.02    1.23 
 -10   6  -2   23.36    1.25 
 -10   6  -2   19.10    1.60 
  10   6   2   18.67    1.15 
  10   6   2   24.38    2.43 
 -10   6  -2   20.88    1.57 
 -10   6  -2   20.29    1.37 
  10   6   2   21.34    0.99 
  10   6   2   20.55    1.42 
  12  -6   2    1.84    0.45 
  12  -6   2    1.55    0.40 
 -12  -6  -2    1.35    0.41 
 -12  -6  -2    1.41    0.43 
 -12  -6  -2    0.07    0.61 
  12  -6   2    1.75    0.92 
  12   6   2    1.10    0.47 
  12   6   2    1.07    1.03 
  12   6   2    1.25    0.33 
 -12   6  -2    1.55    0.41 
  12   6   2    1.21    0.29 
 -12   6  -2    1.66    0.51 
 -12   6  -2    1.70    0.68 
 -12   6  -2    2.74    0.78 
 -14  -6  -2    0.25    0.40 
 -14  -6  -2    3.02    1.44 
 -14  -6  -2    0.91    0.50 
  14  -6   2    1.27    0.82 
 -14  -6  -2    0.37    0.33 
  14  -6   2    0.25    0.28 
  14  -6   2    0.72    0.30 
 -14  -6  -2    0.90    0.45 
  14  -6   2    1.26    0.49 
  14   6   2    0.58    0.40 
 -14   6  -2    0.15    0.16 
 -14   6  -2    1.17    0.63 
  14   6   2    2.67    1.18 
 -14   6  -2    0.53    0.39 
  14   6   2    0.97    0.42 
 -14   6  -2   -0.18    0.48 
 -16  -6  -2    2.01    0.55 
 -16  -6  -2    1.18    0.51 
 -16  -6  -2    1.90    0.68 
  16  -6   2    1.92    1.05 
 -16  -6  -2    0.84    1.03 
  16  -6   2    1.11    0.44 
 -16  -6  -2    1.33    0.48 
 -16   6  -2    1.93    0.75 
 -16   6  -2    1.35    0.48 
 -16   6  -2    1.33    0.76 
  16   6   2    0.68    1.14 
  16   6   2    1.36    0.35 
 -18  -6  -2    1.09    0.47 
  18  -6   2   -0.52    0.33 
 -18  -6  -2    0.25    0.65 
 -18  -6  -2    0.85    0.51 
  18  -6   2    0.20    0.91 
 -18  -6  -2    1.55    0.54 
 -18  -6  -2    0.96    1.87 
  18  -6   2    0.58    0.35 
 -18   6  -2    0.13    0.21 
 -18   6  -2    1.33    0.47 
 -18   6  -2    1.59    0.78 
  18   6   2    0.87    0.32 
 -18   6  -2    1.13    0.78 
  18   6   2    0.33    1.28 
  18   6   2   -0.38    0.34 
  20  -6   2   -0.12    0.41 
  20  -6   2    0.66    0.42 
 -20  -6  -2   -1.23    1.23 
 -20  -6  -2   -0.46    0.52 
 -20  -6  -2   -0.07    0.38 
 -20  -6  -2    0.14    0.48 
 -20  -6  -2    0.12    0.46 
  20  -6   2    0.57    0.92 
 -20   6  -2   -0.50    0.56 
  20   6   2    0.40    0.43 
 -20   6  -2   -0.13    0.15 
  20   6   2   -0.47    1.35 
 -20   6  -2   -0.63    0.26 
 -20   6  -2    1.67    0.90 
 -20   6  -2   -0.23    0.17 
 -22   6  -2    0.07    0.74 
 -23  -7   2   -0.38    0.33 
  23  -7  -2   -0.08    0.40 
  23  -7  -2    0.69    1.24 
 -23  -7   2   -0.09    0.45 
 -23  -7   2    0.08    0.39 
  23  -7  -2    0.16    0.75 
 -23   7   2    0.49    0.81 
 -23   7   2   -0.70    0.25 
 -23   7   2   -0.32    0.18 
  23   7  -2   -1.19    0.42 
  23   7  -2    0.81    1.25 
 -21  -7   2    5.90    0.79 
 -21  -7   2    4.20    1.78 
 -21  -7   2    4.95    1.16 
  21  -7  -2    6.91    1.59 
 -21  -7   2    5.79    0.75 
 -21  -7   2    5.90    1.23 
 -21  -7   2    4.92    1.81 
  21  -7  -2    6.33    1.34 
  21  -7  -2    5.92    0.93 
 -21   7   2    4.48    0.97 
  21   7  -2    4.47    0.53 
  21   7  -2    4.64    1.61 
 -19  -7   2    1.05    0.63 
  19  -7  -2    0.10    0.69 
 -19  -7   2    0.35    0.39 
  19  -7  -2    0.53    0.51 
 -19  -7   2    0.98    0.73 
 -19  -7   2    0.38    0.34 
  19  -7  -2    0.10    0.32 
  19  -7  -2    0.22    0.31 
 -19  -7   2    0.62    0.33 
 -19  -7   2    0.38    0.56 
 -19  -7   2   -0.73    1.12 
 -19   7   2    0.97    0.53 
 -19   7   2   -0.12    0.12 
  19   7  -2   -0.25    0.23 
 -19   7   2   -0.29    0.18 
  19   7  -2    0.82    0.89 
 -19   7   2    0.10    0.61 
  19   7  -2    0.67    0.24 
 -17  -7   2    0.81    0.55 
 -17  -7   2    0.17    0.26 
  17  -7  -2   -0.14    0.50 
 -17  -7   2   -1.43    0.78 
  17  -7  -2    0.13    0.36 
 -17  -7   2    0.27    0.51 
 -17  -7   2    0.01    0.24 
 -17  -7   2    0.39    0.27 
  17  -7  -2    0.06    0.69 
 -17  -7   2    0.97    0.79 
 -17   7   2   -0.17    0.16 
  17   7  -2    0.73    0.86 
  17   7  -2   -0.16    0.17 
 -17   7   2    0.42    0.62 
 -17   7   2    0.22    0.43 
  15  -7  -2    1.77    0.73 
  15  -7  -2    1.61    0.86 
 -15  -7   2    2.04    0.75 
 -15  -7   2    2.45    0.36 
  15  -7  -2    2.82    0.58 
 -15  -7   2    0.05    1.05 
 -15  -7   2    1.92    0.45 
 -15  -7   2    2.25    0.37 
 -15  -7   2    2.02    0.76 
 -15  -7   2    2.35    0.72 
 -15   7   2    1.55    0.67 
  15   7  -2    2.13    0.24 
 -15   7   2    1.79    0.60 
  15   7  -2    2.71    1.10 
  13  -7  -2   -0.22    0.49 
  13  -7  -2    0.29    0.33 
 -13  -7   2   -0.13    0.36 
 -13  -7   2   -1.00    0.91 
  13  -7  -2    0.02    0.55 
 -13  -7   2   -0.05    0.44 
 -13  -7   2    0.14    0.35 
 -13  -7   2    0.02    0.25 
 -13  -7   2    0.08    0.13 
 -13  -7   2    1.04    1.13 
 -13  -7   2    0.48    0.45 
 -13   7   2    0.99    0.54 
  13   7  -2    0.61    0.80 
 -13   7   2    0.41    0.41 
 -13   7   2   -0.01    0.09 
 -11  -7   2    1.29    0.66 
 -11  -7   2    3.59    1.51 
 -11  -7   2    1.41    0.58 
 -11  -7   2    1.79    0.41 
 -11  -7   2    2.27    0.74 
  11  -7  -2    2.30    0.95 
  11  -7  -2    1.92    0.45 
 -11  -7   2    2.55    0.76 
  11  -7  -2    2.42    0.81 
 -11  -7   2    2.58    1.44 
 -11   7   2    2.34    0.71 
  11   7  -2    2.19    0.89 
  -9  -7   2    3.28    1.37 
   9  -7  -2    3.63    0.54 
   9  -7  -2    2.59    0.68 
  -9  -7   2    1.65    0.59 
  -9  -7   2    3.11    0.69 
  -9  -7   2    2.31    0.69 
  -9  -7   2    2.37    0.41 
  -9  -7   2    1.39    1.05 
  -9  -7   2    2.49    0.78 
  -9   7   2    2.33    0.49 
  -9   7   2    3.07    0.75 
  -9   7   2    2.54    0.63 
  -7  -7   2    0.97    0.82 
  -7  -7   2    0.70    0.45 
   7  -7  -2    0.29    0.30 
  -7  -7   2    0.37    0.48 
   7  -7  -2    0.76    0.41 
   7  -7  -2    1.63    0.60 
  -7  -7   2    0.23    0.81 
  -7  -7   2    0.71    0.25 
  -7  -7   2    0.47    0.44 
  -7  -7   2    0.38    0.35 
  -7   7   2    0.46    0.45 
  -7   7   2    0.21    0.31 
  -7   7   2    0.32    0.44 
  -7   7   2    0.26    0.19 
  -5  -7   2   -0.09    0.21 
   5  -7  -2    0.28    0.24 
  -5  -7   2   -0.11    0.12 
  -5  -7   2    0.05    0.36 
   5  -7  -2    0.37    0.33 
  -5  -7   2   -0.61    0.53 
   5  -7  -2   -0.37    0.38 
   5  -7  -2   -0.14    0.37 
  -5  -7   2   -0.08    0.61 
  -5  -7   2    0.19    0.43 
  -5  -7   2    0.16    0.40 
  -5   7   2    0.24    0.22 
  -5   7   2    0.36    0.41 
  -5   7   2    0.25    0.18 
  -5   7   2   -0.15    0.27 
  -3  -7   2    2.27    0.86 
  -3  -7   2    2.67    1.02 
   3  -7  -2    1.33    0.44 
  -3  -7   2    1.49    0.49 
  -3  -7   2    1.22    0.57 
  -3  -7   2    1.93    0.59 
   3  -7  -2    2.54    0.38 
   3  -7  -2    2.09    0.39 
   3  -7  -2    2.17    0.48 
   3  -7  -2    1.52    0.74 
  -3  -7   2    1.59    0.43 
   3  -7  -2    1.97    0.29 
   3  -7  -2    1.12    0.54 
  -3  -7   2    2.27    0.32 
  -3   7   2    1.63    0.33 
  -3   7   2    2.23    0.67 
  -3   7   2    2.15    0.32 
  -3   7   2    2.20    0.29 
  -3   7   2    2.42    0.54 
  -1  -7   2   11.65    0.61 
   1  -7  -2   11.93    0.80 
  -1  -7   2   12.66    1.27 
  -1  -7   2   12.28    0.55 
   1  -7  -2   12.36    1.62 
  -1  -7   2   12.36    0.73 
   1  -7  -2   13.71    0.89 
  -1  -7   2   12.19    1.83 
   1  -7  -2   11.38    1.28 
  -1  -7   2   13.72    1.14 
   1  -7  -2   12.17    0.81 
   1  -7  -2   11.88    1.16 
   1  -7  -2   12.43    0.72 
  -1  -7   2   14.73    1.56 
  -1  -7   2   13.24    0.93 
  -1  -7   2   12.79    1.09 
  -1   7   2   14.86    1.14 
  -1   7   2   12.75    0.69 
   1   7  -2   12.71    1.34 
  -1   7   2   12.58    0.65 
   1   7  -2   11.91    0.48 
  -1   7   2   12.96    1.21 
   1   7  -2   11.22    1.12 
   1   7  -2   10.98    1.20 
  -1   7   2   13.00    0.69 
  -1  -7  -2    4.07    0.69 
   1  -7   2    3.43    0.71 
  -1  -7  -2    3.13    0.84 
   1  -7   2    3.55    0.67 
   1  -7   2    2.45    0.55 
   1  -7   2    3.07    0.52 
  -1  -7  -2    3.14    0.43 
   1  -7   2    3.55    1.01 
   1  -7   2    3.08    0.70 
  -1  -7  -2    2.54    0.50 
  -1  -7  -2    2.10    0.59 
  -1  -7  -2    4.79    1.18 
   1  -7   2    2.37    0.29 
   1  -7   2    3.02    0.23 
  -1  -7  -2    3.09    0.47 
  -1  -7  -2    3.30    0.46 
  -1   7  -2    1.99    0.64 
  -1   7  -2    2.91    0.33 
   1   7   2    2.57    0.37 
   1   7   2    2.70    0.25 
  -1   7  -2    2.62    0.35 
   1   7   2    2.83    0.33 
  -1   7  -2    3.15    0.67 
   1   7   2    2.41    0.63 
   1   7   2    3.26    0.68 
  -1   7  -2    2.68    0.72 
  -3  -7  -2    3.00    0.79 
   3  -7   2    4.22    0.83 
   3  -7   2    2.63    0.63 
  -3  -7  -2    2.89    1.26 
  -3  -7  -2    1.90    1.07 
  -3  -7  -2    2.73    0.33 
   3  -7   2    3.76    0.76 
   3  -7   2    3.01    0.89 
   3  -7   2    3.30    0.35 
  -3  -7  -2    3.01    0.66 
  -3  -7  -2    3.02    0.45 
  -3  -7  -2    2.91    0.54 
  -3  -7  -2    2.57    0.77 
  -3  -7  -2    3.59    0.54 
  -3   7  -2    4.27    0.72 
   3   7   2    3.19    0.73 
   3   7   2    3.36    0.26 
  -3   7  -2    3.63    0.47 
  -3   7  -2    2.18    0.63 
  -3   7  -2    3.68    0.50 
   3   7   2    3.60    0.32 
   3   7   2    3.48    0.40 
  -3   7  -2    3.24    0.73 
   5  -7   2    4.34    0.79 
  -5  -7  -2    5.02    1.73 
  -5  -7  -2    4.74    0.65 
  -5  -7  -2    2.47    0.75 
   5  -7   2    3.48    0.82 
   5  -7   2    3.66    0.42 
  -5  -7  -2    4.87    0.94 
  -5  -7  -2    4.07    0.37 
  -5  -7  -2    3.75    0.53 
   5  -7   2    4.80    0.94 
  -5  -7  -2    2.17    0.64 
  -5  -7  -2    3.10    0.54 
  -5   7  -2    5.07    0.71 
   5   7   2    5.25    0.92 
   5   7   2    3.66    0.31 
  -5   7  -2    3.83    0.81 
  -5   7  -2    2.53    0.82 
  -5   7  -2    3.49    0.81 
   5   7   2    4.83    0.47 
   5   7   2    4.79    0.32 
  -7  -7  -2    0.99    0.49 
  -7  -7  -2    0.43    0.21 
   7  -7   2    0.05    0.55 
   7  -7   2    1.14    0.55 
  -7  -7  -2    0.43    0.30 
  -7  -7  -2    0.77    0.61 
  -7  -7  -2    0.84    0.45 
  -7  -7  -2   -0.46    0.85 
   7  -7   2    0.56    0.27 
   7  -7   2    0.02    0.50 
  -7  -7  -2    0.43    0.30 
  -7  -7  -2    0.80    1.24 
   7   7   2    0.07    0.58 
  -7   7  -2    0.70    0.41 
  -7   7  -2   -0.18    0.46 
  -7   7  -2    0.09    0.37 
   7   7   2    0.26    0.16 
   7   7   2    0.23    0.36 
  -7   7  -2    0.08    0.11 
  -7   7  -2    0.58    0.33 
   7   7   2    0.48    0.22 
   7   7   2    0.46    0.16 
  -9  -7  -2    0.19    1.18 
   9  -7   2    0.58    0.43 
  -9  -7  -2    1.10    0.46 
  -9  -7  -2    0.36    0.26 
   9  -7   2    0.28    0.25 
   9  -7   2   -0.22    0.42 
  -9  -7  -2    0.28    0.26 
   9  -7   2    0.23    0.70 
  -9  -7  -2    0.86    0.37 
   9   7   2    0.06    0.78 
   9   7   2    0.04    0.10 
  -9   7  -2   -0.47    0.43 
   9   7   2    0.79    0.43 
   9   7   2    0.27    0.16 
  -9   7  -2    0.66    0.34 
   9   7   2    0.51    0.29 
  -9   7  -2    0.99    0.51 
  -9   7  -2   -0.13    0.12 
 -11  -7  -2    8.11    1.06 
 -11  -7  -2    8.79    0.85 
  11  -7   2    9.70    1.58 
  11  -7   2   10.56    1.35 
  11  -7   2    8.82    0.67 
 -11  -7  -2    9.39    0.70 
  11  -7   2    8.94    0.77 
 -11  -7  -2    8.05    0.84 
 -11  -7  -2    5.90    1.88 
 -11   7  -2    8.55    0.99 
  11   7   2    8.42    0.95 
 -11   7  -2    8.48    0.77 
 -11   7  -2    7.51    1.16 
 -13  -7  -2    0.64    0.33 
 -13  -7  -2    0.98    0.40 
  13  -7   2    0.09    0.39 
  13  -7   2    0.20    0.32 
  13  -7   2    0.53    0.67 
 -13  -7  -2    0.99    0.38 
 -13  -7  -2    0.43    0.59 
 -13  -7  -2    1.32    1.25 
  13   7   2   -0.20    0.15 
  13   7   2    0.43    0.40 
 -13   7  -2   -0.02    0.56 
 -13   7  -2    0.63    0.54 
  13   7   2    0.21    0.20 
  13   7   2    0.37    1.02 
 -13   7  -2    0.06    0.17 
 -13   7  -2    0.48    0.41 
 -13   7  -2    0.13    0.28 
 -15  -7  -2    0.81    0.33 
 -15  -7  -2   -0.59    0.98 
  15  -7   2    0.54    0.81 
 -15  -7  -2    0.14    0.36 
  15  -7   2    0.12    0.33 
 -15  -7  -2    0.05    0.38 
 -15   7  -2    0.21    0.28 
  15   7   2   -0.09    0.80 
  15   7   2    0.00    0.22 
  15   7   2   -0.36    0.21 
 -15   7  -2    0.10    0.36 
 -15   7  -2   -0.03    0.46 
 -15   7  -2    0.11    0.51 
 -15   7  -2    0.30    0.23 
  15   7   2    0.40    0.23 
 -17  -7  -2    1.11    0.70 
  17  -7   2   -0.07    0.32 
  17  -7   2    1.24    0.46 
 -17  -7  -2    1.17    0.49 
  17  -7   2   -0.19    0.77 
 -17  -7  -2    1.05    0.43 
 -17  -7  -2    0.03    1.32 
 -17  -7  -2    0.50    0.45 
 -17   7  -2    0.69    0.38 
 -17   7  -2    0.87    0.47 
  17   7   2    0.26    0.89 
 -17   7  -2    0.29    0.60 
 -17   7  -2    2.02    0.73 
  17   7   2   -0.03    0.30 
  17   7   2    0.73    0.28 
 -19  -7  -2    2.64    0.78 
 -19  -7  -2    2.91    0.79 
 -19  -7  -2    2.03    0.60 
  19  -7   2    3.07    0.71 
 -19   7  -2    4.48    1.17 
  19   7   2   -0.09    1.06 
 -22  -8   2    2.45    0.72 
 -20  -8   2    0.03    0.65 
 -20  -8   2    0.28    0.66 
 -20  -8   2    1.26    0.36 
  20  -8  -2    0.17    0.39 
  20  -8  -2    0.96    0.65 
  20  -8  -2   -0.22    0.46 
 -20   8   2    0.42    0.29 
 -20   8   2    1.49    0.80 
  20   8  -2    2.02    1.42 
  18  -8  -2    1.49    0.53 
 -18  -8   2    1.51    0.31 
 -18  -8   2    1.51    0.68 
 -18  -8   2    1.71    1.26 
 -18  -8   2    1.36    0.63 
 -18  -8   2    1.25    0.45 
  18  -8  -2    2.55    1.22 
 -18  -8   2    2.16    0.77 
 -18  -8   2    1.26    0.30 
 -18   8   2    2.17    0.78 
 -18   8   2    0.50    0.52 
  18   8  -2    0.25    0.96 
 -16  -8   2    0.08    0.29 
 -16  -8   2    0.32    0.13 
 -16  -8   2    0.22    0.55 
 -16  -8   2    0.11    0.15 
  16  -8  -2    0.31    0.31 
 -16  -8   2    0.58    0.55 
  16  -8  -2    0.98    0.92 
 -16  -8   2   -0.94    0.96 
 -16  -8   2   -0.04    0.46 
  16  -8  -2    1.36    0.77 
 -16  -8   2   -0.31    0.45 
 -16   8   2    0.05    0.46 
 -16   8   2    0.80    0.63 
 -16   8   2    0.01    0.17 
  16   8  -2    0.25    0.78 
 -14  -8   2    1.40    0.72 
 -14  -8   2    2.05    0.54 
  14  -8  -2    3.01    1.01 
 -14  -8   2    1.46    0.72 
 -14  -8   2   -0.03    0.46 
 -14  -8   2    2.61    1.26 
 -14  -8   2    4.98    1.09 
 -14  -8   2    2.55    1.59 
  14  -8  -2    1.65    0.46 
  14   8  -2    1.39    0.94 
 -14   8   2    2.68    0.67 
 -14   8   2    2.16    0.72 
  12  -8  -2    0.80    0.74 
 -12  -8   2    0.70    0.57 
 -12  -8   2    0.33    0.88 
 -12  -8   2   -0.29    1.06 
 -12  -8   2    1.51    0.72 
  12  -8  -2    1.21    0.44 
 -12  -8   2    0.68    0.45 
 -12  -8   2    0.98    0.52 
 -12   8   2    0.74    0.49 
 -10  -8   2    6.46    1.76 
 -10  -8   2    9.51    1.36 
 -10  -8   2    7.93    1.28 
  10  -8  -2    7.21    1.21 
  10  -8  -2    7.38    0.71 
 -10  -8   2    8.35    1.99 
  10  -8  -2    5.95    1.11 
 -10  -8   2    4.43    1.47 
 -10  -8   2    6.82    0.68 
 -10   8   2    7.13    1.09 
  -8  -8   2   19.46    2.44 
  -8  -8   2   20.61    1.59 
  -8  -8   2   21.12    2.49 
  -8  -8   2   22.32    1.17 
  -8  -8   2   21.51    1.60 
   8  -8  -2   20.89    1.62 
   8  -8  -2   21.94    1.87 
   8  -8  -2   21.37    1.19 
   8  -8  -2   21.22    1.34 
  -8   8   2   19.14    1.57 
  -8   8   2   19.05    1.14 
  -6  -8   2    0.24    0.50 
   6  -8  -2    0.20    0.25 
  -6  -8   2    0.91    0.98 
   6  -8  -2    0.44    0.57 
  -6  -8   2   -0.15    0.29 
  -6  -8   2    0.00    0.40 
   6  -8  -2   -0.15    0.26 
  -6  -8   2    0.37    0.21 
  -6  -8   2    1.44    1.13 
  -6   8   2    0.07    0.19 
  -6   8   2    0.74    0.65 
  -6   8   2    0.02    0.08 
  -6   8   2   -0.09    0.40 
   4  -8  -2   -0.08    0.15 
  -4  -8   2    0.19    0.45 
  -4  -8   2    0.20    0.77 
  -4  -8   2    0.01    0.52 
  -4  -8   2    0.00    0.17 
   4  -8  -2   -0.14    0.26 
   4  -8  -2    0.01    0.34 
  -4  -8   2    0.39    0.36 
   4  -8  -2    0.01    0.37 
  -4  -8   2    0.26    0.81 
  -4  -8   2   -0.13    0.35 
  -4   8   2   -0.03    0.07 
  -4   8   2    0.26    0.45 
  -4   8   2    0.10    0.23 
  -4   8   2    0.50    0.51 
  -2  -8   2   18.08    2.32 
   2  -8  -2   19.70    1.19 
   2  -8  -2   17.09    1.63 
  -2  -8   2   18.24    2.08 
   2  -8  -2   18.66    1.05 
  -2  -8   2   17.81    1.20 
   2  -8  -2   20.23    1.54 
  -2  -8   2   18.99    0.89 
   2  -8  -2   15.91    2.62 
   2  -8  -2   19.57    1.07 
  -2  -8   2   20.04    1.50 
  -2  -8   2   16.04    1.57 
   2  -8  -2   18.14    0.90 
  -2   8   2   19.93    1.47 
  -2   8   2   22.83    1.16 
   2   8  -2   19.56    1.63 
  -2   8   2   19.17    1.58 
   0  -8   2    3.11    1.20 
   0  -8   2    2.84    0.55 
   0  -8   2    2.25    0.27 
   0  -8   2    2.45    0.46 
   0  -8   2    2.73    1.04 
   0  -8  -2    1.43    0.56 
   0  -8   2    2.76    0.32 
   0  -8  -2    2.47    0.40 
   0  -8  -2    2.85    0.49 
   0  -8   2    2.05    0.63 
   0  -8  -2    1.26    1.01 
   0  -8  -2    2.82    0.45 
   0  -8   2    2.62    0.76 
   0  -8   2    2.05    0.53 
   0  -8  -2    2.65    0.53 
   0  -8  -2    2.30    0.55 
   0  -8  -2    3.93    1.09 
   0   8  -2    2.48    0.27 
   0   8   2    1.65    0.22 
   0   8   2    2.98    0.68 
   0   8  -2    2.99    0.87 
   0   8   2    2.19    0.73 
   0   8  -2    0.75    0.67 
   0   8  -2    1.96    0.21 
  -2  -8  -2  142.98    4.86 
  -2  -8  -2  152.46    7.17 
  -2  -8  -2  150.79    4.77 
  -2  -8  -2  149.49    4.94 
  -2  -8  -2  149.66    5.18 
  -2  -8  -2  148.70    5.38 
   2  -8   2  144.17    5.46 
   2  -8   2  145.08    5.21 
   2  -8   2  143.12    6.21 
  -2  -8  -2  141.39    5.92 
  -2  -8  -2  136.83    5.84 
  -2  -8  -2  129.54    6.61 
  -2   8  -2  148.36    5.77 
   2   8   2  137.85    4.49 
   2   8   2  145.42    4.56 
  -2   8  -2  129.19    5.78 
  -2   8  -2  135.59    5.40 
   2   8   2  142.91    5.69 
   4  -8   2    5.73    1.19 
  -4  -8  -2    3.50    0.90 
  -4  -8  -2    4.80    0.42 
   4  -8   2    4.54    0.88 
   4  -8   2    4.89    0.45 
   4  -8   2    4.30    0.98 
  -4  -8  -2    5.48    0.96 
  -4  -8  -2    6.02    0.64 
  -4  -8  -2    4.27    0.98 
  -4  -8  -2    5.40    0.74 
  -4  -8  -2    5.23    0.61 
  -4  -8  -2    5.62    1.52 
  -4  -8  -2    4.59    1.49 
   4   8   2    4.52    0.24 
   4   8   2    4.72    0.27 
  -4   8  -2    4.22    0.95 
  -4   8  -2    5.98    0.90 
   4   8   2    4.05    0.82 
  -4   8  -2    5.37    0.55 
  -4   8  -2    6.81    1.14 
   6  -8   2    1.47    0.56 
  -6  -8  -2    2.57    0.52 
  -6  -8  -2    1.58    0.65 
  -6  -8  -2    2.71    0.33 
   6  -8   2    3.25    0.46 
  -6  -8  -2    2.66    0.53 
  -6  -8  -2    3.07    1.27 
  -6  -8  -2    2.52    0.48 
  -6  -8  -2    1.95    0.65 
   6  -8   2    1.72    0.78 
  -6  -8  -2    1.25    0.66 
  -6  -8  -2    2.61    1.33 
   6  -8   2    4.10    0.95 
  -6   8  -2    2.24    0.67 
  -6   8  -2    2.13    0.66 
   6   8   2    4.05    0.90 
  -6   8  -2    2.47    0.58 
  -6   8  -2    2.10    0.45 
   6   8   2    2.05    0.15 
  -8  -8  -2    3.38    1.63 
  -8  -8  -2    2.58    0.56 
  -8  -8  -2    1.87    0.49 
   8  -8   2    1.38    0.73 
  -8  -8  -2    1.62    0.46 
  -8  -8  -2    1.78    0.67 
  -8  -8  -2    0.23    1.05 
   8  -8   2    1.90    0.65 
   8   8   2    2.00    0.18 
  -8   8  -2    1.96    0.64 
   8   8   2    1.73    0.60 
  -8   8  -2    1.35    0.64 
  -8   8  -2    2.55    0.54 
 -10  -8  -2    1.57    0.32 
 -10  -8  -2    1.43    0.44 
 -10  -8  -2    2.08    0.52 
 -10  -8  -2    1.33    1.35 
 -10  -8  -2    1.52    0.44 
  10  -8   2    1.98    0.43 
  10  -8   2    1.17    0.80 
  10  -8   2    2.97    0.91 
  10   8   2    3.12    1.14 
  10   8   2    1.38    0.58 
 -10   8  -2    0.99    0.53 
 -10   8  -2    1.84    0.45 
 -10   8  -2    2.19    0.81 
  10   8   2    1.89    0.23 
 -12  -8  -2    6.80    0.82 
 -12  -8  -2    5.24    0.76 
  12  -8   2    6.98    1.24 
 -12  -8  -2    5.60    1.84 
 -12  -8  -2    5.70    0.78 
 -12  -8  -2    4.76    1.24 
 -12  -8  -2    6.05    0.53 
  12  -8   2    6.50    0.71 
  12  -8   2    8.21    1.53 
  12  -8   2    5.66    0.54 
 -12  -8  -2    9.37    2.32 
  12  -8   2    6.24    0.65 
  12   8   2    9.79    1.96 
 -12   8  -2    6.93    1.06 
  12   8   2    6.68    0.46 
 -12   8  -2    8.40    1.34 
  12   8   2    6.98    1.09 
 -12   8  -2    7.12    0.73 
 -12   8  -2    6.07    1.03 
  14  -8   2    2.96    0.58 
 -14  -8  -2    2.18    0.96 
 -14  -8  -2    3.25    0.60 
 -14  -8  -2    3.25    0.52 
 -14  -8  -2    1.60    1.32 
  14  -8   2    3.35    0.93 
 -14  -8  -2    3.34    0.69 
  14  -8   2    1.12    0.90 
  14   8   2    2.28    0.63 
 -14   8  -2    3.29    0.96 
 -14   8  -2    4.21    0.91 
  14   8   2    2.95    1.45 
  14   8   2    3.11    0.35 
 -14   8  -2    3.12    0.74 
 -16  -8  -2   -0.06    0.46 
 -16  -8  -2   -0.19    0.33 
  16  -8   2    0.65    0.51 
  16  -8   2    1.00    1.00 
 -16  -8  -2    0.04    0.31 
 -16  -8  -2    0.12    0.42 
 -16  -8  -2   -1.45    1.28 
  16  -8   2    0.95    0.49 
 -16   8  -2   -0.15    0.41 
 -16   8  -2    0.42    0.61 
  16   8   2   -0.35    0.18 
  16   8   2    0.28    0.22 
 -16   8  -2   -0.77    0.83 
  16   8   2   -1.03    0.99 
 -18  -8  -2    0.34    0.40 
  18  -8   2   -0.90    0.42 
 -18  -8  -2   -0.06    0.33 
 -18  -8  -2   -0.47    0.42 
  18  -8   2   -0.45    0.38 
 -18  -8  -2    0.50    0.46 
  18  -8   2   -0.58    1.07 
  18   8   2   -1.08    1.05 
 -18   8  -2    0.21    0.32 
 -18   8  -2    0.21    0.76 
  18   8   2   -0.21    0.31 
 -19  -9   2    1.37    0.81 
  19  -9  -2    1.31    0.70 
 -19  -9   2    1.71    0.56 
  19  -9  -2    1.80    0.64 
  19  -9  -2    2.16    1.13 
 -19   9   2    2.27    0.89 
 -17  -9   2    0.79    0.67 
 -17  -9   2    1.22    0.73 
  17  -9  -2    1.94    0.58 
 -17  -9   2    1.93    0.59 
  17  -9  -2    3.75    1.83 
 -17  -9   2    1.71    1.81 
 -17   9   2    3.11    1.09 
  17   9  -2    3.46    1.39 
 -15  -9   2   -0.43    0.51 
 -15  -9   2   -0.34    1.41 
 -15  -9   2    0.12    0.27 
  15  -9  -2   -0.09    0.69 
  15  -9  -2    0.28    0.34 
 -15  -9   2    0.08    0.94 
 -15  -9   2   -0.14    0.61 
 -15  -9   2    0.01    0.51 
 -15  -9   2   -0.26    0.55 
  15  -9  -2    0.55    0.68 
 -15   9   2    1.10    0.51 
 -15   9   2   -0.21    0.13 
 -15   9   2    0.12    0.63 
 -13  -9   2   -0.59    0.94 
 -13  -9   2   -0.58    0.45 
 -13  -9   2   -0.38    0.51 
  13  -9  -2   -0.63    0.47 
 -13  -9   2   -0.17    0.39 
 -13  -9   2   -0.50    0.18 
 -13  -9   2    0.74    0.65 
  13  -9  -2    0.06    0.54 
 -13  -9   2   -0.02    1.13 
  13  -9  -2    0.13    0.32 
 -13   9   2   -0.68    0.45 
 -13   9   2   -0.29    0.14 
 -13   9   2    0.40    0.41 
 -11  -9   2    2.55    0.50 
  11  -9  -2    2.17    0.88 
 -11  -9   2    2.75    0.80 
 -11  -9   2    3.58    0.99 
 -11  -9   2    3.22    0.83 
 -11  -9   2    2.08    0.66 
  11  -9  -2    2.88    0.98 
 -11  -9   2    3.21    1.52 
  11  -9  -2    3.48    0.61 
 -11  -9   2    2.92    1.57 
 -11   9   2    3.19    0.60 
 -11   9   2    3.98    0.91 
  -9  -9   2    6.49    0.99 
  -9  -9   2    5.96    1.91 
  -9  -9   2    6.47    1.80 
  -9  -9   2    7.10    1.24 
  -9  -9   2    7.34    0.70 
   9  -9  -2    8.79    1.58 
   9  -9  -2    7.84    0.74 
  -9  -9   2    8.57    1.16 
   9  -9  -2    8.87    1.37 
  -9   9   2    6.73    0.71 
  -9   9   2    6.61    1.07 
  -7  -9   2    7.55    1.28 
  -7  -9   2   10.08    1.27 
  -7  -9   2    8.70    1.78 
   7  -9  -2    7.13    1.28 
   7  -9  -2    8.12    0.74 
   7  -9  -2    8.94    1.01 
   7  -9  -2    8.59    1.24 
  -7  -9   2    8.36    1.89 
  -7  -9   2    8.98    1.06 
  -7  -9   2    7.12    0.65 
  -7   9   2    7.17    1.12 
  -5  -9   2    0.34    0.83 
   5  -9  -2    0.32    0.31 
  -5  -9   2    0.29    0.44 
   5  -9  -2    0.29    0.47 
  -5  -9   2    0.26    0.19 
   5  -9  -2    0.79    0.41 
  -5  -9   2    0.25    0.80 
  -5  -9   2    0.05    0.57 
  -5  -9   2    0.23    0.47 
  -5  -9   2    0.32    0.34 
  -5   9   2    0.56    0.49 
  -3  -9   2    1.29    0.68 
  -3  -9   2    1.89    0.64 
  -3  -9   2    1.93    0.33 
  -3  -9   2    2.27    1.09 
   3  -9  -2    2.20    0.41 
  -3  -9   2    1.34    0.57 
  -3  -9   2    1.44    1.05 
   3  -9  -2    1.67    0.26 
  -3  -9   2    1.49    0.47 
   3  -9  -2    1.40    0.41 
   3  -9  -2    1.50    0.51 
   3  -9  -2    1.33    0.54 
  -3   9   2    1.93    0.35 
  -3   9   2    2.45    0.79 
  -3   9   2    1.45    0.64 
  -1  -9   2    2.52    0.70 
   1  -9  -2    2.64    0.39 
  -1  -9   2    2.23    0.34 
   1  -9  -2    3.14    0.51 
  -1  -9   2    2.12    0.49 
  -1  -9   2    2.42    1.05 
   1  -9  -2    2.59    0.55 
  -1  -9   2    2.21    1.00 
   1  -9  -2    2.14    0.69 
  -1  -9   2    2.06    0.62 
  -1  -9   2    1.38    0.76 
   1  -9  -2    2.64    0.52 
   1  -9  -2    2.70    0.95 
   1   9  -2    1.14    0.75 
  -1   9   2    2.42    0.75 
  -1   9   2    3.44    0.80 
  -1   9   2    2.62    0.31 
  -1  -9  -2    0.48    0.27 
   1  -9   2    0.46    0.47 
  -1  -9  -2    1.00    0.39 
   1  -9   2   -0.14    0.69 
   1  -9   2    0.52    0.22 
   1  -9   2    1.50    0.90 
  -1  -9  -2    1.05    0.51 
   1  -9   2    0.56    0.49 
  -1  -9  -2    1.23    1.13 
  -1  -9  -2    0.64    0.42 
  -1  -9  -2    0.38    0.33 
  -1  -9  -2   -0.41    0.52 
  -1  -9  -2    1.19    0.36 
  -1   9  -2    0.41    0.63 
   1   9   2    0.56    0.54 
   1   9   2   -0.38    0.48 
  -1   9  -2    0.55    0.15 
  -3  -9  -2   17.36    0.86 
   3  -9   2   17.12    1.94 
  -3  -9  -2   16.03    1.18 
  -3  -9  -2   17.32    1.04 
   3  -9   2   16.54    1.44 
  -3  -9  -2   16.03    1.75 
  -3  -9  -2   15.02    1.30 
  -3  -9  -2   18.76    2.76 
  -3  -9  -2   17.00    0.91 
   3  -9   2   15.80    1.24 
  -3  -9  -2   15.23    1.61 
  -3  -9  -2   16.54    2.78 
   3  -9   2   15.49    0.85 
  -3   9  -2   15.71    1.37 
   3   9   2   16.47    1.53 
  -3   9  -2   15.84    1.62 
  -5  -9  -2    0.52    0.21 
  -5  -9  -2    0.59    0.58 
   5  -9   2    0.19    0.70 
  -5  -9  -2   -0.13    0.32 
  -5  -9  -2    0.27    0.58 
  -5  -9  -2    0.20    0.26 
   5  -9   2    0.54    0.59 
   5  -9   2    0.63    0.25 
  -5  -9  -2    0.60    1.15 
  -5  -9  -2    0.58    1.19 
  -5  -9  -2    0.57    0.75 
  -5  -9  -2    0.57    0.31 
   5  -9   2    0.39    0.58 
  -5   9  -2    0.35    0.43 
  -5   9  -2    0.19    0.56 
   5   9   2    1.00    0.48 
   7  -9   2    2.15    0.85 
  -7  -9  -2    1.08    0.22 
  -7  -9  -2    1.43    0.79 
  -7  -9  -2    1.47    1.30 
  -7  -9  -2   -0.94    1.07 
  -7  -9  -2    0.94    0.38 
  -7  -9  -2    1.46    0.32 
   7  -9   2    1.08    0.32 
  -7  -9  -2    1.35    0.80 
  -7  -9  -2    1.52    0.59 
  -7  -9  -2    1.38    0.43 
   7  -9   2    0.81    0.67 
   7  -9   2    0.93    0.69 
  -7   9  -2    0.92    0.42 
  -7   9  -2    1.82    0.71 
   7   9   2    1.17    0.64 
  -7   9  -2    1.72    0.45 
  -9  -9  -2    0.20    0.29 
  -9  -9  -2    0.54    0.27 
  -9  -9  -2    0.07    1.30 
   9  -9   2    0.95    0.64 
   9  -9   2    1.47    0.57 
  -9  -9  -2    0.59    0.18 
  -9  -9  -2    0.78    0.63 
  -9  -9  -2   -0.03    0.47 
   9  -9   2    0.88    0.62 
   9  -9   2    0.45    0.28 
  -9  -9  -2   -0.29    1.26 
  -9  -9  -2    0.30    0.38 
  -9   9  -2   -0.05    0.30 
   9   9   2    0.81    0.43 
  -9   9  -2    0.43    0.60 
  -9   9  -2    0.14    0.18 
  -9   9  -2    0.58    0.62 
  -9   9  -2    1.27    0.48 
 -11  -9  -2    0.92    0.24 
 -11  -9  -2    1.08    0.38 
  11  -9   2    2.77    0.94 
  11  -9   2    1.06    0.38 
 -11  -9  -2    3.33    3.73 
 -11  -9  -2    1.28    0.76 
  11  -9   2    3.02    0.92 
 -11  -9  -2    0.70    1.41 
 -11  -9  -2    0.89    0.34 
 -11  -9  -2    0.67    0.43 
  11  -9   2    0.99    0.58 
 -11  -9  -2    0.86    0.66 
 -11   9  -2    0.87    0.71 
 -11   9  -2    1.14    0.50 
  11   9   2    1.44    0.53 
 -11   9  -2    1.32    0.52 
 -13  -9  -2    2.38    0.47 
 -13  -9  -2    1.63    1.22 
  13  -9   2    0.75    0.39 
 -13  -9  -2    0.16    0.56 
 -13  -9  -2    1.00    1.28 
 -13  -9  -2   -0.42    1.37 
 -13  -9  -2    0.90    0.43 
  13  -9   2    1.57    0.96 
 -13  -9  -2    1.19    0.49 
 -13  -9  -2    1.01    0.29 
  13   9   2    0.28    1.01 
 -13   9  -2    0.49    0.47 
 -13   9  -2    1.10    0.75 
 -13   9  -2    0.80    0.62 
 -15  -9  -2    0.29    0.46 
 -15  -9  -2    0.93    0.31 
  15  -9   2    1.07    0.97 
 -15  -9  -2    0.38    0.42 
 -15  -9  -2   -0.69    0.68 
  15  -9   2    1.00    0.44 
  15  -9   2    1.37    0.84 
  15   9   2   -0.75    0.88 
 -15   9  -2   -0.17    0.27 
 -15   9  -2    1.26    0.84 
 -15   9  -2    0.43    0.50 
 -17  -9  -2   -1.13    0.36 
 -16 -10   2   -2.46    1.54 
  16 -10  -2   -0.31    0.42 
 -16 -10   2    0.05    0.93 
  16 -10  -2   -1.33    0.81 
 -16 -10   2   -0.56    0.53 
 -16 -10   2   -0.06    0.37 
  16 -10  -2    1.08    0.87 
 -16  10   2   -0.41    0.21 
 -16  10   2    0.57    0.73 
 -14 -10   2    1.67    0.87 
  14 -10  -2    0.94    0.42 
  14 -10  -2    1.20    0.82 
 -14 -10   2    0.39    0.54 
 -14 -10   2    0.31    0.35 
 -14 -10   2    2.55    1.82 
 -14 -10   2    1.28    1.23 
 -14 -10   2    1.57    0.75 
  14 -10  -2    0.82    0.78 
 -14  10   2   -0.89    1.02 
 -12 -10   2    0.01    0.26 
 -12 -10   2    0.75    0.59 
 -12 -10   2    0.40    0.52 
 -12 -10   2    1.49    1.35 
  12 -10  -2    0.41    0.68 
 -12 -10   2   -0.32    1.25 
  12 -10  -2    2.03    0.99 
 -12 -10   2   -0.23    0.43 
 -12 -10   2    0.77    0.65 
 -12  10   2    0.71    0.73 
 -12  10   2   -0.48    0.31 
 -10 -10   2    2.56    0.86 
 -10 -10   2    1.33    0.74 
  10 -10  -2    0.77    0.81 
 -10 -10   2    1.16    1.25 
 -10 -10   2    0.61    0.46 
 -10 -10   2    0.23    0.48 
  10 -10  -2    1.00    0.45 
 -10 -10   2    0.88    0.34 
 -10 -10   2    1.82    1.50 
 -10  10   2    2.25    0.82 
 -10  10   2    1.39    0.49 
  -8 -10   2   16.96    1.44 
  -8 -10   2   21.57    3.17 
   8 -10  -2   14.50    1.08 
   8 -10  -2   15.84    1.55 
  -8 -10   2   13.92    0.98 
  -8 -10   2   16.36    1.90 
  -8 -10   2   15.77    2.61 
  -8 -10   2   12.14    1.71 
  -8 -10   2   13.10    1.41 
   8 -10  -2   17.85    1.95 
  -8  10   2   16.05    1.58 
  -8  10   2   14.51    0.98 
   6 -10  -2    1.77    0.95 
  -6 -10   2    0.00    0.31 
   6 -10  -2    0.16    0.61 
   6 -10  -2    0.12    0.57 
   6 -10  -2    0.57    0.36 
  -6 -10   2    1.07    0.86 
  -6 -10   2    2.17    1.17 
  -6 -10   2    0.47    0.28 
  -6 -10   2    0.18    0.54 
  -6 -10   2    0.69    0.53 
  -6 -10   2    1.48    1.13 
  -6  10   2    0.41    0.24 
  -6  10   2    0.36    0.45 
  -6  10   2   -0.02    0.13 
   4 -10  -2    2.76    0.73 
  -4 -10   2    2.39    0.40 
  -4 -10   2    1.09    0.81 
  -4 -10   2    2.17    0.70 
  -4 -10   2    2.13    0.54 
   4 -10  -2    1.98    1.09 
   4 -10  -2    2.59    0.56 
  -4 -10   2    2.54    1.21 
  -4 -10   2    1.38    1.19 
   4 -10  -2    2.27    0.69 
   4 -10  -2    1.78    0.89 
  -4 -10   2    2.21    0.69 
  -4  10   2    1.93    0.37 
  -4  10   2    1.86    0.76 
   2 -10  -2   -0.40    0.84 
   2 -10  -2    0.48    0.37 
   2 -10  -2   -0.08    0.30 
  -2 -10   2    0.25    0.19 
   2 -10  -2    0.92    1.03 
  -2 -10   2    0.25    0.94 
  -2 -10   2   -0.40    0.27 
  -2 -10   2    0.11    0.71 
  -2 -10   2    0.04    0.31 
  -2 -10   2    0.66    0.47 
  -2 -10   2   -0.13    0.47 
   2 -10  -2    0.03    0.23 
   2 -10  -2    0.03    0.53 
   2 -10  -2   -0.03    0.15 
   2 -10  -2   -0.03    0.37 
  -2  10   2    0.11    0.60 
  -2  10   2   -0.12    0.07 
   0 -10  -2    1.92    0.51 
   0 -10  -2    1.36    0.39 
   0 -10   2    1.61    0.22 
   0 -10   2    1.71    0.64 
   0 -10   2    1.77    1.02 
   0 -10   2    2.82    1.17 
   0 -10  -2    1.55    0.39 
   0 -10   2    1.29    0.57 
   0 -10   2    1.95    0.94 
   0 -10   2    1.29    0.25 
   0 -10  -2    4.06    1.35 
   0 -10  -2    1.02    0.32 
   0 -10  -2    1.41    1.23 
   0 -10  -2    0.26    0.44 
   0 -10   2    1.75    0.50 
   0 -10  -2    1.45    0.82 
   0  10   2    1.87    0.73 
   0  10  -2    0.51    0.65 
   2 -10   2    8.37    1.49 
  -2 -10  -2   10.40    1.69 
  -2 -10  -2    6.87    0.67 
  -2 -10  -2    6.07    1.01 
  -2 -10  -2    6.99    0.52 
  -2 -10  -2    7.38    0.86 
   2 -10   2    7.57    1.14 
   2 -10   2    4.96    1.23 
  -2 -10  -2    7.56    0.54 
   2 -10   2    7.51    0.54 
   2 -10   2    6.21    0.73 
   2 -10   2    7.88    1.42 
  -2 -10  -2    6.65    1.94 
  -2 -10  -2    9.29    2.24 
   2  10   2    8.70    1.34 
  -2  10  -2    8.31    1.38 
   4 -10   2    1.59    0.87 
  -4 -10  -2    3.98    1.67 
   4 -10   2    3.48    1.12 
  -4 -10  -2    2.04    1.05 
  -4 -10  -2    2.45    0.59 
   4 -10   2    2.69    0.44 
   4 -10   2    4.20    0.79 
  -4 -10  -2    3.59    0.80 
  -4 -10  -2    3.04    0.55 
  -4 -10  -2    1.80    0.75 
  -4 -10  -2    2.16    0.95 
   4  10   2    2.81    0.83 
  -4  10  -2    2.76    0.40 
  -4  10  -2    1.79    0.88 
  -6 -10  -2    0.68    0.56 
  -6 -10  -2    0.11    1.02 
   6 -10   2    1.15    1.48 
   6 -10   2    0.95    0.78 
  -6 -10  -2    0.18    0.73 
  -6 -10  -2    0.84    0.42 
  -6 -10  -2    0.89    1.66 
   6 -10   2    1.86    0.64 
  -6 -10  -2   -0.17    0.61 
  -6  10  -2    0.74    0.60 
  -6  10  -2    1.16    0.35 
  -6  10  -2   -0.34    0.30 
  -6  10  -2   -0.09    0.59 
   6  10   2    0.69    0.53 
  -8 -10  -2    0.38    0.34 
   8 -10   2    1.10    0.79 
  -8 -10  -2    0.89    0.64 
  -8 -10  -2    0.38    0.51 
  -8 -10  -2   -0.51    1.17 
  -8 -10  -2   -0.89    1.21 
   8 -10   2    1.12    0.69 
   8 -10   2   -0.18    0.60 
   8 -10   2    0.23    0.31 
  -8 -10  -2    0.22    0.49 
  -8  10  -2   -0.22    0.16 
  -8  10  -2    0.63    0.63 
  -8  10  -2    0.33    0.66 
  -8  10  -2   -0.26    0.19 
  -8  10  -2    0.51    0.38 
 -10 -10  -2    0.24    0.69 
 -10 -10  -2    0.72    1.52 
 -10 -10  -2    0.27    0.39 
  10 -10   2    0.95    0.94 
  10 -10   2    0.05    0.69 
  10 -10   2    1.36    0.65 
 -10 -10  -2    0.15    1.21 
 -10 -10  -2   -0.05    0.30 
  10 -10   2    0.44    0.34 
 -10  10  -2    1.31    0.73 
 -10  10  -2   -1.17    0.61 
 -10  10  -2   -0.45    0.20 
 -10  10  -2    0.20    0.38 
  12 -10   2   -1.13    0.67 
  12 -10   2    0.14    0.31 
 -12 -10  -2    0.62    0.44 
 -12 -10  -2    0.48    0.36 
  12 -10   2    5.19    1.44 
 -12 -10  -2   -0.29    0.52 
 -12  10  -2    0.72    0.70 
 -12  10  -2    0.15    0.62 
 -12  10  -2    0.15    0.28 
 -14 -10  -2    1.48    0.64 
 -14 -10  -2    3.23    0.94 
  14 -10   2    2.64    0.62 
 -14  10  -2    3.39    1.63 
 -13 -11   2   -0.35    0.32 
 -13 -11   2    0.87    0.97 
  13 -11  -2    1.17    0.90 
 -13 -11   2    1.80    2.19 
  13 -11  -2    0.73    0.45 
 -13  11   2   -0.85    0.62 
 -11 -11   2    0.57    0.37 
  11 -11  -2    0.55    0.75 
 -11 -11   2   -0.23    0.49 
 -11 -11   2   -0.44    1.26 
  11 -11  -2    0.98    0.44 
 -11 -11   2    0.69    1.56 
 -11 -11   2   -1.32    1.42 
 -11 -11   2   -0.26    0.54 
 -11  11   2    0.07    0.21 
  -9 -11   2    2.81    0.55 
   9 -11  -2    3.32    0.75 
  -9 -11   2    3.10    0.86 
  -9 -11   2    2.72    1.47 
   9 -11  -2    3.99    1.56 
  -9 -11   2    2.64    1.77 
  -9 -11   2    2.86    1.35 
  -9 -11   2    3.15    0.78 
  -9  11   2    5.36    1.14 
  -9  11   2    4.34    0.62 
  -7 -11   2   29.98    2.64 
  -7 -11   2   33.96    3.14 
   7 -11  -2   31.95    3.00 
  -7 -11   2   32.82    3.51 
   7 -11  -2   30.09    2.69 
  -7 -11   2   26.54    1.45 
  -7 -11   2   27.35    3.17 
   7 -11  -2   29.00    2.02 
  -7 -11   2   26.43    1.86 
  -7 -11   2   27.46    2.03 
   7 -11  -2   26.56    1.53 
  -7  11   2   27.80    2.27 
  -7  11   2   24.42    1.33 
   5 -11  -2    2.63    1.02 
  -5 -11   2    2.86    0.48 
  -5 -11   2    2.53    1.10 
  -5 -11   2    3.14    0.83 
   5 -11  -2    3.47    0.59 
  -5 -11   2    3.08    0.74 
   5 -11  -2    3.26    1.34 
   5 -11  -2    3.22    0.82 
   5 -11  -2    3.32    0.77 
  -5 -11   2    3.32    0.86 
  -5 -11   2    2.26    1.32 
  -5  11   2    2.93    0.43 
  -5  11   2    3.57    1.04 
   3 -11  -2    0.58    0.89 
   3 -11  -2    1.90    1.25 
   3 -11  -2    1.39    0.47 
  -3 -11   2    3.38    1.42 
   3 -11  -2    2.37    0.65 
   3 -11  -2    2.44    1.23 
   3 -11  -2    1.57    0.43 
  -3 -11   2    1.94    0.33 
  -3 -11   2    1.73    1.37 
  -3 -11   2    1.37    0.67 
  -3 -11   2    1.13    0.66 
  -3 -11   2    2.32    0.63 
  -3 -11   2    1.30    0.77 
  -3  11   2    2.35    0.78 
  -1 -11   2    0.62    0.52 
   1 -11  -2    0.76    0.22 
   1 -11  -2    1.38    0.41 
   1 -11  -2    1.73    0.38 
   1 -11  -2    0.09    1.11 
  -1 -11   2    2.68    0.64 
   1 -11  -2    1.17    0.38 
  -1 -11   2    0.42    0.53 
  -1 -11   2    1.10    0.77 
   1 -11  -2    0.22    1.20 
   1 -11  -2    0.92    0.52 
   1 -11  -2    2.08    1.17 
  -1  11   2    1.32    0.68 
  -1 -11  -2   -0.03    0.20 
  -1 -11  -2    1.96    1.44 
  -1 -11  -2    1.71    1.45 
  -1 -11  -2    0.31    0.39 
  -1 -11  -2    1.15    0.94 
   1 -11   2    2.18    0.93 
   1 -11   2    0.01    0.80 
   1 -11   2   -0.21    0.85 
   1 -11   2   -0.22    0.48 
  -1 -11  -2    0.09    0.53 
  -1  11  -2    0.30    0.78 
   3 -11   2    3.43    0.46 
  -3 -11  -2    2.65    1.58 
  -3 -11  -2    5.23    0.88 
   3 -11   2    3.30    0.64 
   3 -11   2    3.34    1.18 
  -3 -11  -2    3.03    1.17 
   3 -11   2    3.62    1.40 
  -3 -11  -2    2.68    0.91 
  -3 -11  -2    2.23    0.48 
  -3  11  -2    3.46    1.05 
  -5 -11  -2    5.50    0.89 
  -5 -11  -2    2.90    1.64 
  -5 -11  -2    7.83    2.28 
   5 -11   2    8.98    1.08 
  -5 -11  -2    7.38    1.15 
   5 -11   2    7.12    0.62 
   5 -11   2    5.28    1.42 
  -5 -11  -2    5.03    1.37 
  -5 -11  -2    5.64    1.28 
   5 -11   2    5.86    1.39 
  -5  11  -2    5.25    0.57 
  -5  11  -2    5.56    1.34 
  -7 -11  -2    0.55    1.39 
  -7 -11  -2   -0.10    0.40 
   7 -11   2    0.00    0.30 
   7 -11   2    0.48    0.78 
  -7 -11  -2    0.70    0.38 
  -7 -11  -2    1.28    0.56 
  -7  11  -2   -0.45    0.21 
  -7  11  -2   -0.40    0.26 
  -7  11  -2   -0.19    0.81 
   9 -11   2   -0.15    0.72 
  -9 -11  -2    0.49    0.41 
  -9 -11  -2   -0.21    0.65 
  -9 -11  -2    0.09    0.31 
   9 -11   2    0.49    0.36 
   9 -11   2    1.11    0.71 
  -9  11  -2    2.49    1.03 
  11 -11   2    1.31    0.73 
 -11 -11  -2    1.39    0.57 
 -11 -11  -2    0.43    0.45 
  11 -11   2    1.78    0.50 
   8 -12  -2    6.40    0.90 
   8 -12  -2    5.11    1.59 
   8 -12  -2    7.56    1.34 
  -8 -12   2    3.52    1.77 
  -8 -12   2    6.17    0.78 
  -8 -12   2    5.75    1.02 
  -8 -12   2    6.13    1.25 
  -8  12   2    7.87    1.47 
   6 -12  -2    2.26    0.75 
   6 -12  -2    1.37    0.47 
  -6 -12   2    1.91    0.41 
  -6 -12   2    2.14    0.67 
   6 -12  -2   -0.03    1.29 
  -6 -12   2   -0.01    1.50 
  -6  12   2    1.68    0.35 
  -6  12   2    0.21    0.76 
   4 -12  -2    1.13    0.40 
   4 -12  -2    0.88    1.20 
  -4 -12   2    1.47    0.74 
  -4 -12   2    3.88    1.70 
  -4 -12   2    1.34    0.35 
   4 -12  -2    2.17    0.74 
  -4 -12   2    0.99    0.49 
   4 -12  -2    1.47    0.63 
  -4  12   2    2.20    0.86 
  -2 -12   2   -1.00    0.55 
  -2 -12   2    0.54    1.17 
   2 -12  -2   -0.37    0.41 
   2 -12  -2    0.19    0.26 
   2 -12  -2    0.13    0.38 
   2 -12  -2    0.68    1.50 
  -2 -12   2   -0.51    0.30 
  -2  12   2    1.50    0.86 
   0 -12  -2    0.06    0.19 
   0 -12   2   -0.05    1.17 
   0 -12  -2   -0.77    1.18 
  -2 -12  -2    2.11    0.57 
  -2 -12  -2    5.83    1.91 
   2 -12   2    5.45    1.50 
  -2 -12  -2    2.84    0.50 
  -2  12  -2    1.43    1.01 
  -4 -12  -2    0.86    0.53 
   4 -12   2    1.77    0.37 
  -4 -12  -2    1.43    0.47 
   4 -12   2    3.55    1.40 
  -4  12  -2    1.28    0.88 
 -28   0   3    0.54    0.55 
  28   0  -3   -0.89    0.59 
  28   0  -3    0.36    1.44 
 -28   0   3    0.92    0.63 
 -28   0   3   -0.36    0.42 
  28   0  -3   -1.70    1.37 
  26   0  -3   -1.18    0.92 
  26   0  -3   -0.40    0.38 
 -26   0   3   -0.66    0.57 
  26   0  -3    0.09    0.32 
 -26   0   3   -0.04    0.31 
 -26   0   3   -0.09    0.23 
 -26   0   3    0.05    0.37 
  24   0  -3    0.08    0.25 
 -24   0   3   -0.14    0.15 
 -24   0   3    0.56    0.32 
  24   0  -3   -0.95    0.79 
 -24   0   3   -0.27    0.35 
 -24   0   3    0.39    0.46 
  22   0  -3   -0.17    0.28 
  22   0  -3    0.28    0.99 
 -22   0   3   -0.03    0.18 
 -22   0   3    0.07    0.51 
 -22   0   3    0.48    0.45 
 -22   0   3   -0.03    0.24 
  22   0  -3    1.36    0.55 
 -20   0   3   -0.26    0.44 
  20   0  -3   -0.39    0.17 
  20   0  -3    0.15    0.64 
 -20   0   3   -0.01    0.18 
  20   0  -3    0.01    0.90 
 -20   0   3    0.42    0.35 
 -18   0   3    0.53    0.27 
 -18   0   3   -0.14    0.20 
  18   0  -3    0.50    0.77 
  18   0  -3    0.14    0.28 
  18   0  -3    0.35    0.57 
 -18   0   3   -0.14    0.30 
  16   0  -3   -0.25    0.64 
 -16   0   3    0.12    0.14 
  16   0  -3    0.67    0.52 
 -16   0   3    0.15    0.33 
  16   0  -3    0.06    0.18 
 -16   0   3    0.11    0.21 
  14   0  -3   -0.15    0.16 
 -14   0   3    0.33    0.21 
  14   0  -3    0.39    0.61 
  14   0  -3    0.17    0.38 
 -14   0   3   -0.26    0.25 
  12   0  -3   -0.27    0.36 
  12   0  -3   -0.38    0.16 
  12   0  -3   -0.19    0.37 
 -12   0   3   -0.14    0.16 
 -12   0   3    0.01    0.16 
 -12   0   3   -0.26    0.27 
  10   0  -3   -0.25    0.24 
  10   0  -3    0.20    0.18 
 -10   0   3    0.15    0.24 
  10   0  -3   -0.16    0.41 
 -10   0   3   -0.06    0.14 
 -10   0   3    0.13    0.16 
 -10   0   3    0.08    0.19 
   8   0  -3   -0.40    0.23 
  -8   0   3   -0.07    0.11 
  -8   0   3    0.09    0.10 
   8   0  -3    0.04    0.19 
  -8   0   3   -0.02    0.15 
  -8   0   3    0.62    0.21 
   8   0  -3   -0.05    0.12 
   6   0  -3    0.12    0.19 
  -6   0   3    0.07    0.13 
   6   0  -3    0.53    0.14 
  -6   0   3   -0.19    0.14 
   6   0  -3    0.03    0.16 
   6   0  -3    0.21    0.15 
  -6   0   3    0.00    0.10 
   4   0  -3    0.03    0.17 
  -4   0   3    0.10    0.20 
  -4   0   3    0.06    0.18 
   4   0  -3   -0.01    0.16 
  -4   0   3   -0.02    0.15 
   4   0  -3   -0.30    0.19 
  -2   0   3   -0.11    0.20 
   2   0  -3    0.24    0.21 
  -2   0   3   -0.11    0.28 
  -2   0   3    0.08    0.15 
  -2   0   3   -0.25    0.26 
   2   0  -3   -0.17    0.26 
   0   0  -3   -0.09    0.15 
   0   0  -3    0.03    0.19 
   0   0  -3    0.15    0.28 
   0   0   3    0.11    0.15 
   0   0   3    0.01    0.12 
   0   0   3    0.07    0.49 
   0   0   3    0.26    0.20 
   0   0   3   -0.01    0.26 
   2   0   3    0.10    0.10 
  -2   0  -3   -0.45    0.22 
  -2   0  -3   -0.10    0.14 
  -2   0  -3    0.09    0.13 
   2   0   3    0.08    0.16 
   2   0   3   -0.23    0.24 
  -2   0  -3   -0.04    0.11 
  -4   0  -3    0.23    0.36 
   4   0   3   -0.17    0.14 
   4   0   3   -0.16    0.11 
  -4   0  -3    0.06    0.13 
   4   0   3   -0.37    0.28 
  -4   0  -3    0.20    0.19 
  -4   0  -3   -0.14    0.12 
  -6   0  -3    0.17    0.17 
  -6   0  -3    0.16    0.40 
   6   0   3   -0.04    0.15 
  -6   0  -3   -0.03    0.16 
   6   0   3    0.52    0.43 
   6   0   3    0.08    0.21 
  -6   0  -3    0.21    0.22 
   8   0   3    0.33    0.44 
  -8   0  -3   -0.01    0.39 
   8   0   3   -0.22    0.15 
  -8   0  -3    0.12    0.26 
   8   0   3    0.00    0.14 
  -8   0  -3    0.07    0.40 
  -8   0  -3   -0.09    0.14 
  10   0   3    0.75    0.57 
 -10   0  -3    0.00    0.29 
 -10   0  -3   -0.27    0.42 
  10   0   3   -0.09    0.19 
  10   0   3   -0.11    0.11 
 -10   0  -3   -0.12    0.17 
 -10   0  -3   -0.10    0.50 
 -12   0  -3    0.37    0.57 
 -12   0  -3    0.20    0.47 
 -12   0  -3    0.20    0.29 
  12   0   3   -0.14    0.16 
  12   0   3   -0.15    0.24 
  12   0   3   -0.14    0.55 
 -12   0  -3    0.04    0.22 
 -14   0  -3   -0.13    0.28 
  14   0   3   -0.03    0.60 
  14   0   3    0.12    0.18 
 -14   0  -3   -0.24    0.47 
  14   0   3   -0.11    0.24 
 -14   0  -3   -0.79    0.55 
 -14   0  -3    0.04    0.26 
  16   0   3    0.20    0.32 
 -16   0  -3    0.03    0.26 
 -16   0  -3   -0.40    0.27 
 -16   0  -3    0.41    0.70 
  16   0   3    0.08    0.20 
  16   0   3   -0.19    0.55 
 -16   0  -3    0.49    0.48 
  18   0   3    0.15    0.28 
 -18   0  -3    0.30    0.41 
  18   0   3   -0.22    0.56 
 -18   0  -3   -0.23    0.22 
 -18   0  -3   -0.29    0.28 
 -18   0  -3    0.28    0.67 
 -18   0  -3   -0.21    0.29 
  20   0   3   -0.29    0.48 
 -20   0  -3    0.61    0.43 
  20   0   3   -0.01    1.34 
 -20   0  -3   -0.18    0.43 
 -20   0  -3    0.08    0.36 
  20   0   3    0.50    0.38 
 -20   0  -3   -0.74    0.74 
  22   0   3   -0.74    0.59 
 -22   0  -3    1.27    0.91 
  22   0   3    2.02    2.63 
  22   0   3    0.09    0.33 
 -22   0  -3    0.32    0.51 
 -22   0  -3    0.36    0.35 
 -24   0  -3    1.37    0.88 
 -24   0  -3   -0.16    0.48 
 -24   0  -3    0.48    0.61 
 -24   0  -3    0.22    0.52 
  24   0   3    1.02    0.71 
 -27  -1   3   -0.18    0.32 
 -27  -1   3    0.49    0.44 
  27  -1  -3   -0.83    1.08 
 -27  -1   3   -0.53    0.56 
  27  -1  -3   -0.96    0.37 
  27  -1  -3    0.85    0.49 
  27   1  -3    0.17    1.80 
  27   1  -3   -0.56    0.45 
 -27   1   3    1.55    0.60 
 -27   1   3   -0.38    0.24 
  27   1  -3    1.42    1.41 
 -27   1   3    0.13    0.70 
 -27   1   3    0.14    0.34 
 -25  -1   3    1.23    0.62 
  25  -1  -3    1.10    0.44 
  25  -1  -3    1.99    1.26 
 -25  -1   3    2.37    0.66 
 -25  -1   3    1.07    0.42 
 -25  -1   3    0.18    0.26 
 -25   1   3    1.63    0.45 
  25   1  -3   -0.06    0.37 
 -25   1   3    2.31    0.80 
 -25   1   3    0.64    0.42 
  25   1  -3    1.58    1.32 
  25   1  -3    1.15    1.50 
 -23  -1   3    3.59    0.66 
 -23  -1   3    3.64    0.86 
  23  -1  -3    3.67    1.44 
 -23  -1   3    3.93    0.73 
  23  -1  -3    3.92    0.72 
  23  -1  -3    1.02    0.93 
 -23   1   3    4.27    0.78 
 -23   1   3    4.03    0.63 
  23   1  -3    3.88    0.66 
  23   1  -3    4.88    1.50 
  23   1  -3    2.86    1.70 
 -23   1   3    2.97    0.81 
  21  -1  -3    0.63    0.79 
 -21  -1   3    0.60    0.34 
 -21  -1   3    0.51    0.35 
  21  -1  -3    0.68    0.81 
  21  -1  -3    0.13    0.27 
 -21  -1   3    0.06    0.16 
 -21  -1   3    0.57    0.48 
  21   1  -3    0.76    1.20 
 -21   1   3    0.32    0.28 
  21   1  -3    0.20    0.34 
 -21   1   3   -0.39    0.34 
 -21   1   3    0.51    0.40 
  21   1  -3   -0.12    0.97 
  19  -1  -3    1.12    0.76 
 -19  -1   3    0.99    0.38 
 -19  -1   3    1.29    0.47 
 -19  -1   3    1.64    0.53 
  19  -1  -3    1.40    0.42 
 -19  -1   3    0.78    0.31 
  19  -1  -3    1.96    1.08 
  19   1  -3    0.40    0.59 
  19   1  -3    2.00    1.14 
 -19   1   3    1.32    0.41 
 -19   1   3    0.57    0.26 
 -19   1   3    1.10    0.58 
  19   1  -3    1.21    0.39 
 -17  -1   3   -0.21    0.21 
  17  -1  -3    0.19    0.50 
 -17  -1   3    0.18    0.35 
  17  -1  -3   -0.05    0.63 
  17  -1  -3    0.00    0.22 
 -17  -1   3   -0.01    0.17 
 -17  -1   3    0.26    0.34 
  17   1  -3   -0.03    0.46 
 -17   1   3    0.01    0.15 
 -17   1   3   -0.16    0.37 
  17   1  -3   -0.11    0.81 
 -17   1   3   -0.07    0.24 
  17   1  -3    0.29    0.22 
 -15  -1   3    7.15    0.57 
  15  -1  -3    6.01    1.12 
 -15  -1   3    5.78    0.68 
 -15  -1   3    6.71    0.55 
  15  -1  -3    6.20    0.58 
 -15  -1   3    6.49    0.74 
  15  -1  -3    7.28    1.09 
 -15   1   3    6.83    0.76 
 -15   1   3    6.17    0.57 
  15   1  -3    7.97    0.95 
 -15   1   3    6.85    0.52 
  15   1  -3    6.04    1.36 
  15   1  -3    6.62    0.55 
 -13  -1   3   93.32    3.70 
  13  -1  -3  110.06    4.28 
  13  -1  -3  104.17    3.61 
 -13  -1   3  106.70    3.80 
  13  -1  -3  109.86    4.46 
 -13  -1   3  103.22    3.54 
 -13   1   3  101.18    3.41 
  13   1  -3  106.38    3.56 
 -13   1   3  106.30    3.87 
  13   1  -3  101.68    4.80 
 -13   1   3   90.54    3.35 
 -13   1   3  101.08    3.58 
  13   1  -3  104.45    4.05 
  11  -1  -3   12.90    1.02 
 -11  -1   3   15.36    0.90 
 -11  -1   3   13.24    0.85 
  11  -1  -3   14.88    1.24 
  11  -1  -3   14.37    0.80 
 -11  -1   3   14.23    0.74 
 -11   1   3   15.18    0.79 
 -11   1   3   14.37    0.77 
  11   1  -3   14.53    1.50 
  11   1  -3   13.87    0.75 
 -11   1   3   15.94    0.98 
  11   1  -3   13.57    0.98 
  -9  -1   3    0.83    0.19 
   9  -1  -3    1.36    0.39 
   9  -1  -3    0.97    0.24 
  -9  -1   3    0.58    0.24 
  -9  -1   3    0.53    0.30 
  -9  -1   3    0.70    0.22 
  -9   1   3    0.96    0.30 
  -9   1   3    0.88    0.30 
  -9   1   3    1.03    0.24 
   9   1  -3    0.81    0.30 
   9   1  -3    0.61    0.57 
  -9   1   3    0.75    0.27 
   9   1  -3    0.41    0.19 
   7  -1  -3   11.50    0.68 
  -7  -1   3    9.23    0.69 
   7  -1  -3   11.39    0.60 
  -7  -1   3   11.42    0.61 
  -7  -1   3   11.07    0.58 
  -7   1   3   10.24    0.57 
  -7   1   3   10.49    0.62 
  -7   1   3   10.76    0.69 
   7   1  -3    9.87    0.65 
  -7   1   3   10.40    0.56 
   7   1  -3   10.75    0.92 
   7   1  -3    9.67    0.54 
   5   1  -3  717.78   21.81 
   5   1  -3  700.97   22.20 
   3   1  -3    0.00    0.03 
  -1  -1   3  201.61    6.31 
   1  -1  -3  200.78    6.30 
  -1  -1   3  194.28    6.24 
   1  -1  -3  193.94    6.28 
  -1  -1   3  203.08    6.43 
  -1  -1   3  201.76    6.39 
   1  -1  -3  209.23    6.48 
   1  -1  -3  174.32    6.64 
  -1   1   3  203.08    6.30 
  -1   1   3  204.31    6.43 
   1   1  -3  195.28    6.32 
  -1   1   3  200.11    6.61 
   1   1  -3  192.53    6.28 
  -1   1   3  202.94    6.33 
   1   1  -3  203.05    6.47 
   1  -1   3   91.72    2.93 
  -1  -1  -3   89.17    3.21 
  -1  -1  -3   88.82    2.99 
   1  -1   3   89.44    2.99 
   1  -1   3   88.84    3.21 
   1  -1   3   89.75    3.00 
  -1  -1  -3   74.09    3.53 
  -1   1  -3   91.95    3.04 
   1   1   3   86.80    3.00 
  -1   1  -3   88.54    2.92 
  -1   1  -3   89.63    3.27 
   1   1   3   81.54    3.54 
   1   1   3   90.00    3.17 
  -1   1  -3   88.97    3.01 
   3  -1   3   85.66    2.99 
  -3  -1  -3   84.89    3.28 
  -3  -1  -3   85.56    3.02 
  -3  -1  -3   87.22    2.99 
   3  -1   3   85.31    2.95 
   3  -1   3   86.13    3.02 
  -3  -1  -3   88.50    2.74 
   3  -1   3   86.94    3.33 
  -3   1  -3   83.55    2.90 
   3   1   3   89.65    2.97 
   3   1   3   77.41    4.26 
   3   1   3   90.23    3.27 
  -3   1  -3   85.71    3.36 
  -3   1  -3   86.16    2.99 
   3   1   3   87.77    3.00 
  -3   1  -3   85.43    3.02 
  -5  -1  -3  139.43    4.44 
   5  -1   3  136.03    4.57 
  -5  -1  -3  141.27    4.74 
  -5  -1  -3  141.58    4.69 
  -5  -1  -3  140.97    5.41 
  -5  -1  -3  145.62    5.16 
  -5   1  -3  139.15    4.74 
  -5   1  -3  147.89    5.24 
  -5   1  -3  135.34    4.84 
   5   1   3  139.13    4.69 
  -5   1  -3  141.70    4.69 
   5   1   3  139.49    5.07 
   5   1   3  128.58    5.88 
   5   1   3  144.01    4.66 
  -7  -1  -3   79.97    3.02 
   7  -1   3   82.12    2.98 
   7  -1   3   85.80    3.55 
   7  -1   3   82.42    2.84 
  -7  -1  -3   75.67    3.42 
  -7  -1  -3   84.50    2.99 
  -7  -1  -3   79.27    3.75 
  -7   1  -3   79.78    3.20 
   7   1   3   86.21    3.45 
   7   1   3   75.07    4.28 
  -7   1  -3   81.13    2.90 
  -7   1  -3   82.18    2.97 
  -7   1  -3   82.31    3.05 
   7   1   3   82.65    2.96 
   7   1   3   82.44    2.92 
  -7   1  -3   79.36    3.52 
   9  -1   3   12.64    0.81 
  -9  -1  -3   12.24    0.82 
   9  -1   3   11.53    0.70 
  -9  -1  -3   12.28    1.43 
  -9  -1  -3   12.02    0.85 
   9  -1   3   10.37    1.15 
  -9  -1  -3   13.41    1.29 
   9   1   3   11.49    0.79 
  -9   1  -3   10.59    0.79 
   9   1   3    8.89    1.73 
  -9   1  -3   12.63    1.22 
  -9   1  -3   12.35    0.77 
  -9   1  -3   13.17    0.89 
   9   1   3   12.75    1.21 
   9   1   3   11.62    0.76 
  11  -1   3   11.49    1.31 
 -11  -1  -3   14.57    1.86 
 -11  -1  -3   11.96    0.87 
  11  -1   3   11.39    0.82 
 -11  -1  -3   12.24    0.92 
  11  -1   3   11.23    0.72 
 -11  -1  -3   12.90    1.29 
 -11   1  -3   12.05    0.82 
 -11   1  -3   14.46    0.95 
  11   1   3   11.48    0.82 
 -11   1  -3   12.01    1.11 
 -11   1  -3   10.61    1.27 
 -11   1  -3   11.46    0.92 
  11   1   3   11.89    0.79 
  11   1   3   11.87    1.25 
  11   1   3   10.97    2.06 
 -13  -1  -3    5.28    0.71 
  13  -1   3    5.98    1.32 
  13  -1   3    5.63    0.55 
 -13  -1  -3    4.79    1.17 
  13  -1   3    5.63    0.61 
 -13  -1  -3    7.42    1.24 
 -13  -1  -3    5.74    0.79 
  13   1   3    4.82    0.56 
  13   1   3    3.58    1.62 
  13   1   3    5.80    1.13 
 -13   1  -3    5.81    0.81 
 -13   1  -3    5.96    1.20 
 -13   1  -3    5.59    0.74 
  13   1   3    4.97    0.59 
 -13   1  -3    6.53    0.96 
 -13   1  -3    5.28    0.66 
  15  -1   3    2.60    1.03 
 -15  -1  -3    2.72    0.92 
 -15  -1  -3    4.19    0.70 
 -15  -1  -3    2.24    0.58 
 -15  -1  -3    3.13    1.04 
  15  -1   3    3.88    0.64 
  15  -1   3    2.96    0.45 
 -15   1  -3    2.38    0.51 
 -15   1  -3    2.55    0.57 
 -15   1  -3    3.36    0.70 
  15   1   3    2.81    0.53 
  15   1   3    1.15    1.26 
 -15   1  -3    1.77    0.62 
 -15   1  -3    2.41    0.86 
  15   1   3    2.69    0.51 
  15   1   3    2.88    0.92 
 -17  -1  -3    6.09    1.35 
 -17  -1  -3    6.74    0.95 
 -17  -1  -3    5.80    1.28 
 -17  -1  -3    4.10    0.65 
  17  -1   3    4.34    1.29 
  17  -1   3    5.53    0.78 
 -17   1  -3    4.73    0.86 
 -17   1  -3    4.65    0.72 
  17   1   3    3.39    0.94 
 -17   1  -3    5.40    1.30 
 -17   1  -3    4.37    0.73 
  17   1   3    4.98    0.73 
  17   1   3    2.96    1.69 
  17   1   3    3.24    0.48 
  19  -1   3    0.18    0.29 
 -19  -1  -3    0.37    0.65 
 -19  -1  -3   -0.83    0.30 
  19  -1   3   -0.17    0.15 
 -19  -1  -3    0.38    0.40 
 -19  -1  -3    0.64    0.39 
  19  -1   3    1.11    0.80 
 -19   1  -3    0.88    0.78 
  19   1   3    0.10    1.35 
 -19   1  -3   -0.04    0.39 
  19   1   3   -0.07    0.32 
  19   1   3   -0.01    0.22 
 -19   1  -3    0.00    0.39 
 -19   1  -3    0.33    0.29 
 -21  -1  -3   -0.52    0.56 
  21  -1   3    0.80    0.87 
 -21  -1  -3   -1.09    0.41 
 -21  -1  -3    0.05    0.48 
 -21  -1  -3    0.33    0.33 
  21  -1   3   -0.16    0.31 
  21   1   3   -1.28    1.19 
 -21   1  -3    0.11    0.82 
 -21   1  -3    0.53    0.35 
 -21   1  -3   -0.28    0.37 
  21   1   3   -0.33    0.47 
 -21   1  -3    0.25    0.42 
 -23  -1  -3    0.22    0.76 
  23  -1   3   -0.19    0.39 
 -23  -1  -3   -0.46    0.37 
 -23  -1  -3    0.39    0.84 
  23  -1   3    0.29    0.61 
  23   1   3    0.03    0.71 
 -23   1  -3   -0.24    0.61 
 -23   1  -3   -0.48    0.33 
  23   1   3   -0.57    1.48 
 -23   1  -3    0.64    0.80 
 -23   1  -3   -0.17    0.36 
  28  -2  -3   -2.18    1.01 
 -28  -2   3    0.71    0.60 
 -28  -2   3    0.60    0.56 
 -28  -2   3   -0.46    0.42 
  28  -2  -3    0.29    0.55 
 -28  -2   3    1.01    0.50 
  28  -2  -3   -0.28    0.56 
 -28   2   3    0.21    0.57 
  28   2  -3    0.11    1.63 
  28   2  -3    1.06    1.55 
  28   2  -3   -1.92    0.63 
 -28   2   3   -0.21    0.68 
 -28   2   3   -0.28    0.33 
  26  -2  -3   -0.29    0.81 
 -26  -2   3    0.60    0.46 
 -26  -2   3    0.00    0.58 
  26  -2  -3    0.54    0.41 
 -26  -2   3   -0.29    0.33 
 -26  -2   3    0.49    0.44 
  26  -2  -3    0.13    0.67 
  26   2  -3   -0.50    0.35 
  26   2  -3   -0.09    0.34 
 -26   2   3    0.14    0.40 
  26   2  -3   -0.54    1.31 
  26   2  -3   -0.04    1.27 
 -26   2   3    0.81    0.61 
 -26   2   3    0.87    0.33 
 -24  -2   3    6.19    1.09 
 -24  -2   3    4.89    0.72 
  24  -2  -3    6.93    0.85 
  24  -2  -3    5.86    1.40 
 -24  -2   3    6.82    0.80 
 -24   2   3    6.38    0.72 
  24   2  -3    3.17    1.77 
  24   2  -3    3.39    1.64 
 -24   2   3    6.91    0.99 
  24   2  -3    5.73    0.80 
 -22  -2   3    0.90    0.42 
  22  -2  -3    0.34    0.32 
  22  -2  -3    2.37    0.95 
  22  -2  -3    0.15    0.80 
 -22  -2   3    0.20    0.35 
 -22  -2   3   -0.07    0.20 
  22   2  -3   -0.03    0.23 
  22   2  -3    1.31    1.17 
  22   2  -3   -0.51    0.83 
 -22   2   3    0.59    0.53 
  22   2  -3    0.35    0.27 
 -22   2   3    0.29    0.24 
 -20  -2   3    0.16    0.27 
  20  -2  -3    0.24    0.73 
  20  -2  -3    0.48    0.63 
 -20  -2   3    0.48    0.43 
  20  -2  -3    0.31    0.35 
 -20  -2   3    0.58    0.34 
  20   2  -3   -0.23    0.18 
 -20   2   3    0.25    0.23 
  20   2  -3    0.66    0.94 
 -20   2   3    0.19    0.42 
  20   2  -3    0.15    1.07 
 -20   2   3    0.37    0.38 
  20   2  -3   -0.10    0.22 
 -18  -2   3    1.70    0.41 
 -18  -2   3    1.68    0.60 
 -18  -2   3    2.47    0.63 
  18  -2  -3    1.58    0.45 
 -18  -2   3    1.71    0.42 
  18  -2  -3    1.09    0.76 
 -18  -2   3    1.80    1.02 
  18   2  -3    1.89    0.67 
  18   2  -3    0.76    1.01 
  18   2  -3    2.66    1.19 
  18   2  -3    1.54    0.37 
 -18   2   3    1.69    0.39 
 -18   2   3    1.93    0.46 
 -18   2   3    2.99    0.72 
  16  -2  -3   12.39    1.50 
 -16  -2   3   13.93    1.04 
 -16  -2   3   13.35    1.53 
 -16  -2   3   12.93    0.87 
  16  -2  -3   14.90    1.47 
 -16  -2   3   12.96    1.09 
  16  -2  -3   11.70    0.85 
 -16  -2   3   14.42    0.86 
  16   2  -3   12.89    2.15 
 -16   2   3   12.41    0.75 
  16   2  -3   15.45    2.26 
  16   2  -3   13.68    1.30 
  16   2  -3   13.30    0.82 
 -16   2   3   13.74    1.14 
 -16   2   3   13.12    0.89 
 -14  -2   3   50.50    2.91 
 -14  -2   3   52.09    2.20 
 -14  -2   3   47.35    2.29 
  14  -2  -3   51.37    2.08 
 -14  -2   3   53.26    2.04 
  14  -2  -3   51.70    2.64 
  14  -2  -3   53.13    2.71 
 -14  -2   3   50.63    1.97 
 -14   2   3   52.06    1.98 
  14   2  -3   51.26    1.97 
 -14   2   3   46.34    2.25 
  14   2  -3   50.03    3.34 
  14   2  -3   48.17    3.27 
 -14   2   3   53.09    2.08 
  14   2  -3   45.34    2.37 
 -12  -2   3    7.24    0.74 
 -12  -2   3    8.14    1.25 
  12  -2  -3    8.24    0.61 
 -12  -2   3    8.31    0.53 
 -12  -2   3    8.21    0.66 
  12  -2  -3    8.61    0.91 
 -12   2   3    8.07    0.61 
  12   2  -3    7.82    0.53 
  12   2  -3    7.92    1.35 
 -12   2   3    8.33    0.63 
  12   2  -3    6.75    1.29 
 -12   2   3    7.54    0.71 
  10  -2  -3    2.93    0.57 
 -10  -2   3    2.80    0.72 
 -10  -2   3    1.74    0.38 
  10  -2  -3    3.02    0.42 
 -10  -2   3    3.17    0.63 
 -10  -2   3    2.93    0.30 
  10   2  -3    2.63    0.30 
  10   2  -3    2.63    0.87 
 -10   2   3    2.38    0.42 
 -10   2   3    3.30    0.53 
  10   2  -3    3.41    0.99 
 -10   2   3    3.07    0.36 
  -8  -2   3   10.63    0.74 
  -8  -2   3    9.37    0.81 
  -8  -2   3    9.71    1.05 
  -8  -2   3   10.53    0.58 
   8  -2  -3   10.62    0.62 
  -8  -2   3   10.31    0.51 
  -8   2   3   11.07    0.72 
  -8   2   3   10.03    0.54 
  -8   2   3   11.74    0.80 
   8   2  -3   10.64    0.55 
   8   2  -3    8.62    0.99 
   8   2  -3   10.37    0.65 
  -8   2   3   10.79    0.61 
   8   2  -3    9.79    1.19 
  -6  -2   3  414.23   12.99 
   6  -2  -3  414.41   12.85 
   6  -2  -3  410.61   12.76 
  -6  -2   3  374.52   13.11 
  -6  -2   3  415.03   12.61 
  -6  -2   3  407.50   12.62 
  -6  -2   3  428.22   12.89 
  -6  -2   3  411.30   13.35 
  -6   2   3  412.55   13.02 
   6   2  -3  419.95   12.97 
  -6   2   3  418.53   12.49 
   6   2  -3  419.71   12.67 
  -6   2   3  414.93   12.73 
   6   2  -3  410.71   12.65 
   6   2  -3  399.99   12.98 
   6   2  -3  366.96   13.03 
  -6   2   3  415.55   12.79 
   2  -2  -3   90.95    3.12 
   2  -2  -3   90.64    3.01 
  -2  -2   3   91.12    3.09 
   2  -2  -3   89.88    3.41 
  -2  -2   3   89.66    3.07 
   2  -2  -3   89.13    2.99 
  -2  -2   3   87.56    3.23 
   2   2  -3   92.10    3.14 
   2   2  -3   89.45    3.32 
  -2   2   3   86.64    2.99 
   2   2  -3   91.30    3.12 
   2   2  -3   89.64    3.12 
  -2   2   3   91.46    3.07 
  -2   2   3   91.20    3.34 
  -2   2   3   88.63    3.13 
   0  -2   3    1.73    0.37 
   0  -2   3    1.76    0.27 
   0  -2   3    1.92    0.35 
   0  -2   3    2.14    0.25 
   0  -2  -3    1.99    0.28 
   0  -2  -3    1.89    0.36 
   0  -2  -3    1.41    0.23 
   0   2   3    2.09    0.33 
   0   2   3    1.65    0.48 
   0   2   3    1.67    0.26 
   0   2   3    1.88    0.16 
   0   2   3    1.80    0.28 
   0   2  -3    1.61    0.38 
   0   2  -3    1.85    0.29 
   0   2  -3    2.04    0.38 
   0   2  -3    1.71    0.30 
   2  -2   3   93.13    3.06 
  -2  -2  -3   88.84    3.16 
  -2  -2  -3   94.86    3.42 
   2  -2   3   88.29    3.45 
   2  -2   3   96.95    3.29 
  -2  -2  -3   83.26    3.98 
   2  -2   3   94.19    3.17 
  -2  -2  -3   92.95    3.19 
   2   2   3   94.74    3.18 
  -2   2  -3   96.98    3.55 
   2   2   3   93.59    3.35 
   2   2   3   96.45    3.99 
   2   2   3   94.72    3.20 
  -2   2  -3   89.64    3.19 
  -2   2  -3   93.45    3.05 
  -2   2  -3   95.32    3.36 
   4  -2   3   -0.52    0.38 
  -4  -2  -3    0.00    0.14 
   4  -2   3    0.05    0.24 
  -4  -2  -3    0.32    0.72 
  -4  -2  -3   -0.12    0.18 
  -4  -2  -3    0.06    0.36 
   4  -2   3    0.12    0.13 
   4  -2   3    0.00    0.17 
  -4   2  -3    0.08    0.23 
   4   2   3   -0.02    0.17 
   4   2   3    0.18    0.68 
   4   2   3    0.14    0.15 
  -4   2  -3    0.10    0.26 
   4   2   3   -0.02    0.31 
  -4   2  -3    0.02    0.14 
  -4   2  -3   -0.01    0.35 
  -6  -2  -3  130.34    5.50 
  -6  -2  -3  130.83    4.53 
  -6  -2  -3  132.03    4.95 
   6  -2   3  133.05    5.07 
   6  -2   3  132.09    4.32 
  -6  -2  -3  131.26    4.52 
   6  -2   3  133.06    4.52 
   6   2   3  132.25    4.85 
   6   2   3  133.46    4.47 
   6   2   3  134.12    4.47 
  -6   2  -3  133.32    4.60 
  -6   2  -3  128.26    4.55 
  -6   2  -3  135.04    5.08 
   6   2   3  129.86    5.92 
  -8  -2  -3    1.37    0.35 
   8  -2   3    2.02    0.40 
  -8  -2  -3    2.02    0.65 
   8  -2   3    1.62    0.28 
   8  -2   3    2.10    0.68 
  -8  -2  -3    0.86    0.70 
  -8  -2  -3    1.28    0.30 
   8   2   3    1.68    0.35 
   8   2   3    1.40    0.52 
  -8   2  -3    1.86    0.42 
   8   2   3    1.06    0.94 
  -8   2  -3    1.73    0.42 
  -8   2  -3    1.60    0.30 
  -8   2  -3    0.87    0.55 
   8   2   3    1.71    0.34 
 -10  -2  -3    1.55    0.69 
 -10  -2  -3    0.82    0.73 
 -10  -2  -3    1.01    0.37 
 -10  -2  -3    1.79    0.46 
  10  -2   3    1.81    0.31 
  10  -2   3    1.06    0.35 
  10  -2   3    1.48    0.68 
 -10   2  -3    1.36    0.32 
  10   2   3    1.41    0.55 
  10   2   3    1.16    0.34 
  10   2   3    1.36    1.11 
  10   2   3    1.49    0.35 
 -10   2  -3    1.45    0.42 
 -10   2  -3    1.67    0.45 
  12  -2   3   56.47    3.21 
 -12  -2  -3   57.51    2.53 
  12  -2   3   56.58    2.22 
 -12  -2  -3   61.25    2.53 
  12  -2   3   58.27    2.43 
 -12  -2  -3   59.58    3.66 
 -12  -2  -3   59.64    3.11 
  12   2   3   61.99    2.42 
 -12   2  -3   59.59    2.36 
  12   2   3   59.76    2.40 
  12   2   3   52.03    4.07 
 -12   2  -3   57.80    2.55 
 -12   2  -3   57.51    3.11 
  12   2   3   56.20    3.00 
 -12   2  -3   60.24    2.62 
  14  -2   3   29.31    2.31 
  14  -2   3   26.15    1.30 
  14  -2   3   29.72    1.55 
 -14  -2  -3   30.86    2.19 
 -14  -2  -3   27.71    2.56 
 -14  -2  -3   28.65    1.60 
 -14  -2  -3   29.20    1.65 
 -14   2  -3   29.63    1.49 
  14   2   3   28.71    1.49 
  14   2   3   24.71    3.42 
 -14   2  -3   28.06    1.67 
 -14   2  -3   30.82    1.70 
 -14   2  -3   28.82    2.21 
  14   2   3   27.39    1.47 
  14   2   3   27.46    2.07 
  14   2   3   28.48    1.52 
 -16  -2  -3    0.88    0.40 
 -16  -2  -3    1.67    0.72 
 -16  -2  -3    0.50    0.90 
  16  -2   3    0.60    0.40 
 -16  -2  -3    0.10    0.37 
  16  -2   3    1.15    0.84 
  16   2   3   -0.72    0.97 
  16   2   3    0.37    0.30 
  16   2   3    0.43    0.29 
 -16   2  -3    0.44    0.41 
 -16   2  -3    0.87    0.46 
 -16   2  -3    0.22    0.29 
 -16   2  -3    0.64    0.72 
  18  -2   3    1.33    0.38 
 -18  -2  -3    1.91    0.84 
 -18  -2  -3    0.51    0.46 
  18  -2   3    0.16    0.18 
  18  -2   3    1.38    0.92 
 -18  -2  -3    0.48    0.84 
 -18  -2  -3    0.80    0.37 
 -18   2  -3    1.04    0.40 
 -18   2  -3    1.28    0.79 
 -18   2  -3    0.93    0.87 
  18   2   3    0.76    0.36 
 -18   2  -3    0.84    0.45 
  18   2   3    1.48    1.20 
  18   2   3    0.10    0.42 
  20  -2   3    1.36    1.24 
 -20  -2  -3    0.18    0.75 
 -20  -2  -3   -0.11    0.32 
  20  -2   3   -0.25    0.20 
  20  -2   3    1.17    0.47 
 -20  -2  -3    0.31    0.45 
  20   2   3    0.87    1.39 
 -20   2  -3    0.17    0.36 
 -20   2  -3    1.47    0.95 
  20   2   3    0.88    0.46 
 -20   2  -3    0.29    0.31 
 -20   2  -3    0.54    0.56 
  20   2   3    0.20    0.44 
 -22  -2  -3    0.51    0.45 
 -22  -2  -3    0.62    0.51 
  22  -2   3    1.26    0.94 
  22  -2   3    0.65    0.45 
 -22  -2  -3    0.21    0.54 
 -22  -2  -3    1.75    1.02 
  22  -2   3   -0.10    0.23 
 -22   2  -3    0.82    0.94 
  22   2   3   -0.99    0.44 
 -22   2  -3    1.03    0.64 
  22   2   3    0.12    1.32 
  22   2   3    0.10    0.33 
 -22   2  -3    0.84    0.61 
 -22   2  -3    0.75    0.40 
 -24  -2  -3    0.95    0.57 
 -24   2  -3    1.44    0.74 
  27  -3  -3    0.01    0.40 
 -27  -3   3    0.73    0.48 
  27  -3  -3    1.77    1.26 
 -27  -3   3    2.31    0.66 
 -27  -3   3    1.35    0.70 
  27  -3  -3    1.72    1.18 
  27   3  -3   -0.53    0.64 
 -27   3   3    2.62    0.72 
  27   3  -3   -0.18    1.17 
  27   3  -3    1.13    1.78 
 -27   3   3    0.43    0.35 
 -27   3   3    2.52    0.97 
  25  -3  -3   -0.29    0.82 
  25  -3  -3    0.46    0.40 
 -25  -3   3   -0.46    0.28 
 -25  -3   3    0.29    0.35 
 -25  -3   3    0.94    0.48 
 -25  -3   3    0.64    0.57 
  25  -3  -3    1.87    1.07 
  25   3  -3   -0.40    1.30 
 -25   3   3    1.15    0.72 
  25   3  -3    2.70    1.69 
 -25   3   3    0.54    0.44 
 -25   3   3    0.14    0.25 
  25   3  -3   -1.06    0.43 
  25   3  -3    0.48    0.37 
 -23  -3   3    0.05    0.33 
  23  -3  -3    0.51    1.13 
  23  -3  -3    0.43    0.33 
 -23  -3   3    0.70    0.40 
 -23  -3   3    0.09    0.29 
 -23  -3   3    0.71    0.45 
  23  -3  -3   -0.31    0.66 
 -23   3   3    0.14    0.25 
  23   3  -3    2.61    1.38 
  23   3  -3    0.29    0.30 
 -23   3   3    0.38    0.45 
  23   3  -3   -0.07    0.97 
 -23   3   3    0.25    0.57 
  23   3  -3    0.25    0.31 
  21  -3  -3    2.81    0.60 
 -21  -3   3    2.08    0.68 
  21  -3  -3    3.61    1.19 
 -21  -3   3    2.47    0.53 
  21  -3  -3    3.05    1.01 
 -21  -3   3    2.84    0.55 
 -21  -3   3    1.32    0.58 
 -21   3   3    1.70    0.42 
 -21   3   3    2.52    0.55 
  21   3  -3    0.65    1.19 
  21   3  -3    3.64    1.42 
 -21   3   3    2.96    0.74 
  19  -3  -3   18.90    1.24 
 -19  -3   3   19.16    1.34 
 -19  -3   3   19.56    1.57 
 -19  -3   3   19.39    1.16 
  19  -3  -3   19.40    2.00 
 -19  -3   3   19.36    2.14 
 -19  -3   3   17.76    1.19 
  19  -3  -3   22.81    2.05 
  19   3  -3   14.69    2.50 
 -19   3   3   18.22    1.46 
  19   3  -3   23.05    2.73 
 -19   3   3   18.29    1.02 
 -19   3   3   18.42    1.24 
  17  -3  -3   19.51    1.75 
  17  -3  -3   17.58    1.14 
 -17  -3   3   17.53    1.44 
 -17  -3   3   15.39    3.17 
  17  -3  -3   19.21    1.81 
 -17  -3   3   19.06    1.08 
 -17  -3   3   17.53    1.22 
 -17  -3   3   17.95    1.15 
  17   3  -3   19.28    2.80 
  17   3  -3   18.91    2.42 
 -17   3   3   20.01    1.47 
  17   3  -3   18.40    1.02 
 -17   3   3   18.01    1.15 
 -17   3   3   18.86    0.98 
 -15  -3   3   12.80    0.78 
  15  -3  -3   13.53    1.04 
  15  -3  -3   13.99    1.36 
  15  -3  -3   12.16    0.86 
 -15  -3   3   14.07    0.89 
 -15  -3   3   12.46    1.13 
  15  -3  -3   13.46    1.33 
 -15  -3   3   10.94    1.72 
  15   3  -3   12.06    0.74 
 -15   3   3   12.47    1.09 
  15   3  -3   11.88    1.89 
  15   3  -3   10.41    2.05 
 -15   3   3   12.69    0.69 
 -15   3   3   11.71    0.84 
  15   3  -3   12.48    1.12 
 -13  -3   3    3.72    0.79 
 -13  -3   3    3.03    0.87 
 -13  -3   3    4.73    0.80 
 -13  -3   3    3.97    0.43 
 -13  -3   3    3.35    0.41 
  13  -3  -3    5.10    0.73 
 -13  -3   3    3.96    0.37 
  13  -3  -3    4.23    0.76 
  13  -3  -3    3.82    0.53 
 -13  -3   3    4.01    0.48 
  13   3  -3    2.62    0.96 
  13   3  -3    3.42    0.36 
  13   3  -3    3.77    1.30 
  13   3  -3    3.49    0.66 
 -13   3   3    3.55    0.51 
 -13   3   3    3.58    0.53 
 -13   3   3    3.44    0.63 
  11  -3  -3    0.33    0.39 
 -11  -3   3    0.36    0.22 
  11  -3  -3    0.48    0.25 
 -11  -3   3    1.10    0.63 
 -11  -3   3    0.14    0.25 
 -11  -3   3    0.13    0.26 
 -11  -3   3    0.62    0.24 
  11  -3  -3    0.30    0.36 
 -11  -3   3    0.50    0.16 
  11   3  -3    0.18    0.27 
  11   3  -3    0.29    0.17 
 -11   3   3    0.51    0.25 
  11   3  -3    0.21    0.52 
 -11   3   3    0.20    0.27 
  11   3  -3   -0.20    0.61 
 -11   3   3    0.47    0.30 
   9  -3  -3    9.20    0.87 
  -9  -3   3   11.44    0.59 
   9  -3  -3   10.51    0.85 
  -9  -3   3    5.55    1.04 
  -9  -3   3    7.56    0.76 
   9  -3  -3   10.82    0.66 
  -9  -3   3    6.72    0.81 
  -9   3   3   10.66    0.85 
   9   3  -3    5.12    1.19 
   9   3  -3    9.17    0.67 
  -9   3   3   11.37    0.76 
   9   3  -3   10.23    0.54 
  -9   3   3   11.84    0.65 
  -7  -3   3    0.80    0.18 
   7  -3  -3    0.64    0.34 
  -7  -3   3    1.48    0.76 
  -7  -3   3    0.73    0.61 
   7  -3  -3    0.49    0.23 
  -7  -3   3    0.69    0.34 
  -7  -3   3    0.68    0.14 
  -7  -3   3    0.36    0.25 
   7  -3  -3    0.56    0.41 
   7  -3  -3    0.77    0.21 
   7   3  -3    1.10    0.42 
  -7   3   3    0.92    0.35 
  -7   3   3    0.77    0.31 
   7   3  -3    1.47    0.81 
   7   3  -3    0.60    0.38 
  -7   3   3    0.81    0.19 
   7   3  -3    0.82    0.21 
  -7   3   3    1.00    0.25 
   7   3  -3    0.93    0.22 
   5  -3  -3   60.44    2.50 
   5  -3  -3   55.52    2.11 
  -5  -3   3   58.80    2.29 
  -5  -3   3   58.46    2.50 
  -5  -3   3   55.65    2.70 
  -5  -3   3   58.28    1.92 
  -5  -3   3   59.25    1.92 
   5  -3  -3   57.06    2.16 
  -5  -3   3   57.58    2.39 
   5   3  -3   59.02    1.92 
   5   3  -3   53.47    2.84 
  -5   3   3   56.59    2.43 
  -5   3   3   59.56    2.12 
  -5   3   3   57.83    2.07 
   5   3  -3   61.03    2.01 
   5   3  -3   55.48    2.40 
   5   3  -3   53.82    2.40 
  -5   3   3   57.97    2.00 
   3  -3  -3    4.03    0.64 
  -3  -3   3    4.10    0.59 
  -3  -3   3    3.41    0.27 
   3  -3  -3    3.62    0.32 
   3  -3  -3    3.56    0.40 
  -3  -3   3    2.67    0.56 
  -3  -3   3    2.51    0.39 
   3  -3  -3    2.74    0.36 
  -3  -3   3    3.59    0.34 
   3  -3  -3    3.06    0.60 
  -3   3   3    3.62    0.33 
   3   3  -3    3.50    0.25 
  -3   3   3    3.68    0.32 
  -3   3   3    3.84    0.36 
   3   3  -3    2.99    0.37 
  -3   3   3    2.67    0.55 
   3   3  -3    2.15    0.58 
   3   3  -3    2.90    0.48 
   3   3  -3    3.84    0.58 
   1  -3  -3   23.44    1.01 
   1  -3  -3   23.66    1.11 
  -1  -3   3   22.83    1.09 
  -1  -3   3   22.77    1.20 
  -1  -3   3   25.14    1.25 
   1  -3  -3   23.08    0.99 
  -1  -3   3   23.90    1.09 
   1  -3  -3   24.23    1.55 
  -1  -3   3   22.31    0.93 
   1   3  -3   22.21    0.94 
  -1   3   3   22.57    1.00 
  -1   3   3   22.70    0.95 
   1   3  -3   24.06    1.15 
   1   3  -3   20.42    1.21 
   1   3  -3   23.80    1.13 
  -1   3   3   22.61    0.98 
  -1   3   3   22.47    1.31 
   1   3  -3   23.81    1.34 
   1   3  -3   23.56    1.17 
  -1  -3  -3   35.48    1.61 
  -1  -3  -3   38.48    1.49 
   1  -3   3   34.96    1.41 
   1  -3   3   37.22    1.33 
  -1  -3  -3   33.10    2.18 
   1  -3   3   35.84    1.65 
  -1  -3  -3   37.59    1.44 
   1  -3   3   35.78    1.40 
   1  -3   3   36.10    1.68 
  -1   3  -3   37.52    1.53 
   1   3   3   37.04    1.33 
   1   3   3   38.27    1.47 
   1   3   3   36.61    1.79 
  -1   3  -3   39.28    1.76 
   1   3   3   35.99    1.46 
  -1   3  -3   37.31    1.72 
   1   3   3   42.18    2.13 
   3  -3   3   41.11    1.61 
  -3  -3  -3   35.92    2.55 
   3  -3   3   42.08    2.02 
   3  -3   3   40.20    1.80 
  -3  -3  -3   40.72    1.63 
  -3  -3  -3   41.23    1.88 
  -3  -3  -3   41.48    1.39 
   3  -3   3   43.82    1.49 
  -3  -3  -3   41.83    1.69 
   3   3   3   40.99    1.63 
   3   3   3   41.44    1.64 
  -3   3  -3   41.33    1.47 
  -3   3  -3   43.53    1.90 
   3   3   3   41.78    2.50 
   3   3   3   40.57    1.96 
  -3   3  -3   42.17    1.67 
  -3   3  -3   40.15    1.98 
  -5  -3  -3   15.91    0.90 
   5  -3   3   13.46    1.17 
   5  -3   3   15.04    0.82 
  -5  -3  -3   14.63    0.86 
  -5  -3  -3   14.61    0.65 
  -5  -3  -3   14.35    1.10 
   5  -3   3   15.03    0.69 
   5  -3   3   16.95    1.00 
  -5  -3  -3   14.66    1.89 
  -5   3  -3   16.29    1.07 
   5   3   3   15.47    0.84 
  -5   3  -3   15.14    0.71 
   5   3   3   15.28    1.10 
  -5   3  -3   14.79    0.88 
   5   3   3   14.08    1.65 
  -5   3  -3   16.18    1.26 
   5   3   3   16.44    0.86 
  -7  -3  -3    0.52    0.68 
   7  -3   3    0.80    0.19 
  -7  -3  -3    0.85    0.32 
  -7  -3  -3    1.00    0.49 
   7  -3   3    0.76    0.29 
   7  -3   3    0.81    0.52 
  -7  -3  -3    0.52    0.22 
   7   3   3    0.43    0.17 
  -7   3  -3    0.88    0.36 
  -7   3  -3    0.76    0.35 
  -7   3  -3    1.09    0.24 
   7   3   3    1.16    0.83 
  -7   3  -3    0.75    0.52 
   7   3   3    0.36    0.29 
   7   3   3    0.29    0.32 
   7   3   3    1.23    0.31 
   9  -3   3    1.83    0.70 
  -9  -3  -3    1.27    0.31 
  -9  -3  -3    1.80    0.90 
   9  -3   3    2.16    0.31 
  -9  -3  -3    2.36    0.46 
  -9  -3  -3    1.44    0.58 
   9  -3   3    1.75    0.39 
   9   3   3    1.76    0.50 
  -9   3  -3    2.15    0.32 
   9   3   3    2.11    0.38 
  -9   3  -3    1.33    0.61 
   9   3   3    1.67    0.57 
   9   3   3    2.26    0.41 
   9   3   3    1.61    1.10 
  -9   3  -3    1.41    0.44 
  -9   3  -3    2.32    0.50 
 -11  -3  -3    0.44    0.30 
 -11  -3  -3    0.76    0.35 
 -11  -3  -3    1.09    0.61 
 -11  -3  -3   -0.25    0.82 
  11  -3   3    0.70    0.65 
  11  -3   3    0.71    0.32 
  11  -3   3    0.35    0.18 
  11   3   3    1.52    0.48 
 -11   3  -3    0.10    0.33 
  11   3   3    1.36    1.06 
 -11   3  -3    0.92    0.58 
  11   3   3    0.57    0.27 
 -11   3  -3    0.62    0.26 
  11   3   3    0.58    0.27 
  11   3   3    0.64    0.47 
 -11   3  -3    0.83    0.43 
  13  -3   3   43.94    2.85 
  13  -3   3   42.21    1.98 
 -13  -3  -3   43.34    2.10 
  13  -3   3   45.15    1.74 
 -13  -3  -3   42.86    2.10 
 -13  -3  -3   47.95    3.47 
 -13  -3  -3   39.44    2.50 
 -13   3  -3   42.31    2.63 
 -13   3  -3   43.21    1.85 
 -13   3  -3   43.39    2.22 
 -13   3  -3   40.13    2.12 
  13   3   3   44.47    3.84 
  13   3   3   42.88    2.02 
  13   3   3   46.22    1.95 
  13   3   3   40.76    1.93 
 -15  -3  -3    9.95    0.95 
 -15  -3  -3   12.16    1.97 
 -15  -3  -3   10.51    0.97 
  15  -3   3   10.51    0.88 
  15  -3   3   10.52    1.76 
 -15  -3  -3    9.17    1.44 
  15   3   3    9.48    0.80 
  15   3   3   12.74    2.65 
  15   3   3    8.54    1.24 
 -15   3  -3   10.06    1.02 
 -15   3  -3    8.68    1.49 
 -15   3  -3    9.99    0.80 
 -15   3  -3   10.19    1.11 
  17  -3   3    1.28    0.42 
 -17  -3  -3    1.50    1.07 
 -17  -3  -3    0.81    0.36 
  17  -3   3    1.94    0.93 
 -17  -3  -3    2.46    1.07 
 -17  -3  -3    0.76    0.52 
  17   3   3    1.36    1.10 
  17   3   3    0.91    0.39 
  17   3   3    0.75    0.32 
 -17   3  -3    1.40    0.61 
 -17   3  -3    1.22    0.69 
 -17   3  -3    1.21    0.38 
 -17   3  -3    1.59    0.59 
 -19  -3  -3    0.18    0.91 
  19  -3   3    1.14    0.51 
  19  -3   3    2.60    1.15 
 -19  -3  -3    1.01    0.48 
 -19  -3  -3    0.35    0.62 
 -19  -3  -3    1.33    0.59 
 -19   3  -3    0.50    0.63 
 -19   3  -3    1.31    0.39 
  19   3   3    1.42    0.44 
  19   3   3   -0.37    1.09 
 -19   3  -3    1.04    0.58 
  21  -3   3   -0.06    0.22 
  21  -3   3    0.98    0.44 
 -21  -3  -3    1.21    0.54 
 -21  -3  -3    0.36    0.73 
 -21  -3  -3   -0.82    0.93 
 -21  -3  -3    1.67    0.68 
  21  -3   3    2.28    1.16 
  21   3   3    0.73    0.55 
 -21   3  -3    0.40    0.54 
 -21   3  -3    0.78    0.63 
  21   3   3    0.18    1.69 
 -21   3  -3    1.43    0.46 
  21   3   3    0.24    0.35 
 -23  -3  -3    2.67    0.86 
 -23  -3  -3    1.36    0.57 
  23  -3   3    2.72    1.45 
 -23  -3  -3    0.35    0.79 
 -23  -3  -3   -0.73    0.67 
  23   3   3    2.23    1.97 
 -23   3  -3    1.26    1.11 
 -23   3  -3    1.38    0.48 
  23   3   3    0.07    0.63 
 -23   3  -3    1.28    0.64 
 -23   3  -3    1.35    0.79 
 -26  -4   3    9.23    1.28 
 -26  -4   3    8.17    1.07 
  26  -4  -3    5.78    1.66 
 -26  -4   3    8.13    1.09 
  26  -4  -3    8.10    1.72 
  26  -4  -3    8.27    1.22 
 -26   4   3    5.29    0.75 
  26   4  -3   10.02    2.40 
 -26   4   3    6.57    1.28 
  26   4  -3    7.68    2.51 
 -26   4   3    8.56    1.19 
 -24  -4   3    0.17    0.63 
 -24  -4   3   -0.38    0.93 
  24  -4  -3    1.46    0.49 
 -24  -4   3    0.55    0.37 
  24  -4  -3   -0.89    0.76 
 -24  -4   3    0.24    0.37 
  24  -4  -3    2.07    1.07 
 -24  -4   3    1.14    0.53 
  24   4  -3    1.19    1.29 
 -24   4   3    0.65    0.70 
 -24   4   3    0.23    0.47 
  24   4  -3    4.07    1.48 
  24   4  -3    0.19    0.29 
 -24   4   3    0.34    0.30 
 -22  -4   3    0.46    0.44 
 -22  -4   3   -0.30    0.39 
  22  -4  -3   -0.34    0.59 
 -22  -4   3   -0.35    0.28 
 -22  -4   3    0.59    0.33 
 -22  -4   3    0.06    0.81 
 -22  -4   3    0.63    0.62 
  22  -4  -3    0.15    0.36 
  22  -4  -3   -0.11    0.84 
  22   4  -3    0.36    0.30 
 -22   4   3    0.75    0.56 
 -22   4   3    0.26    0.36 
  22   4  -3   -0.56    0.32 
  22   4  -3    0.81    1.04 
  22   4  -3    0.57    1.38 
 -22   4   3   -0.12    0.20 
  20  -4  -3    1.72    0.47 
  20  -4  -3    0.42    0.66 
 -20  -4   3    1.06    1.04 
  20  -4  -3    1.27    0.85 
 -20  -4   3    1.00    0.37 
 -20  -4   3    1.29    0.45 
 -20  -4   3    0.68    0.50 
 -20   4   3    1.82    0.36 
 -20   4   3    1.12    0.59 
 -20   4   3    1.23    0.43 
  20   4  -3    0.38    1.20 
  20   4  -3   -0.14    1.00 
 -18  -4   3    6.40    0.85 
 -18  -4   3    3.57    0.88 
 -18  -4   3    4.63    1.26 
 -18  -4   3    5.89    0.78 
  18  -4  -3    5.31    0.74 
 -18  -4   3    5.61    1.04 
  18  -4  -3    8.13    1.45 
  18  -4  -3    5.39    1.11 
 -18  -4   3    5.14    0.59 
  18   4  -3    2.08    1.40 
 -18   4   3    7.52    1.11 
 -18   4   3    5.65    0.76 
 -18   4   3    5.95    0.52 
  18   4  -3    4.59    0.52 
  18   4  -3    4.21    1.42 
 -16  -4   3  196.83    7.36 
 -16  -4   3  202.13    6.57 
  16  -4  -3  199.40    6.81 
 -16  -4   3  196.25    8.34 
 -16  -4   3  205.98    6.79 
  16  -4  -3  197.23    7.09 
 -16  -4   3  183.68    7.59 
 -16  -4   3  203.55    6.77 
  16  -4  -3  189.22    7.63 
  16   4  -3  204.90    9.08 
 -16   4   3  204.23    6.44 
 -16   4   3  201.82    7.12 
 -16   4   3  196.71    6.78 
  16   4  -3  201.15    6.52 
  16   4  -3  198.47    8.46 
  14  -4  -3    9.80    1.37 
 -14  -4   3    8.67    0.70 
 -14  -4   3    8.53    0.71 
 -14  -4   3    8.42    0.59 
 -14  -4   3    6.90    1.41 
 -14  -4   3    8.43    0.74 
 -14  -4   3   10.13    1.37 
  14  -4  -3    8.79    0.73 
 -14  -4   3    8.24    0.98 
  14  -4  -3    9.24    0.98 
  14   4  -3   10.16    1.90 
  14   4  -3    8.50    0.87 
 -14   4   3    8.54    0.71 
  14   4  -3    7.44    1.46 
  14   4  -3    8.61    0.57 
 -14   4   3    8.71    0.81 
 -14   4   3    8.23    0.51 
 -14   4   3    8.21    0.86 
 -12  -4   3    8.79    0.95 
 -12  -4   3    5.74    0.86 
 -12  -4   3    8.20    1.51 
  12  -4  -3    8.58    0.91 
 -12  -4   3    7.97    0.63 
 -12  -4   3    8.59    0.51 
 -12  -4   3    7.91    0.59 
  12  -4  -3    8.53    0.69 
  12  -4  -3    8.45    1.02 
 -12  -4   3    8.53    0.71 
  12   4  -3    7.43    1.60 
  12   4  -3    8.28    0.51 
  12   4  -3    8.18    0.76 
 -12   4   3    7.25    0.72 
 -12   4   3    8.22    0.78 
  12   4  -3    6.61    1.16 
 -12   4   3    8.09    0.76 
 -10  -4   3    3.14    0.27 
 -10  -4   3    3.78    0.55 
  10  -4  -3    4.50    0.79 
  10  -4  -3    4.75    0.78 
 -10  -4   3    3.53    0.69 
 -10  -4   3    2.63    0.88 
 -10  -4   3    3.71    0.71 
  10  -4  -3    3.44    0.48 
 -10  -4   3    3.31    0.32 
 -10  -4   3    3.15    0.95 
 -10  -4   3    3.72    0.40 
 -10   4   3    3.65    0.64 
  10   4  -3    2.91    0.30 
  10   4  -3    4.26    1.20 
  10   4  -3    3.69    0.48 
 -10   4   3    3.28    0.45 
  10   4  -3    4.55    0.94 
 -10   4   3    4.14    0.60 
  -8  -4   3   69.14    2.89 
   8  -4  -3   67.66    2.54 
  -8  -4   3   62.66    3.33 
  -8  -4   3   70.51    2.69 
  -8  -4   3   65.20    3.47 
  -8  -4   3   70.69    2.96 
   8  -4  -3   71.29    2.43 
  -8  -4   3   67.12    2.25 
   8  -4  -3   67.88    2.78 
   8  -4  -3   64.09    2.92 
  -8  -4   3   69.71    2.23 
   8   4  -3   69.27    3.76 
  -8   4   3   67.37    2.47 
   8   4  -3   70.28    3.04 
  -8   4   3   68.29    2.32 
  -8   4   3   66.23    2.58 
   8   4  -3   76.16    2.83 
  -8   4   3   66.73    2.86 
   8   4  -3   68.55    2.29 
  -6  -4   3  198.70    6.60 
  -6  -4   3  200.87    6.72 
  -6  -4   3  203.63    6.74 
   6  -4  -3  195.41    6.47 
  -6  -4   3  199.41    7.41 
  -6  -4   3  195.24    6.08 
   6  -4  -3  197.65    6.92 
  -6  -4   3  199.10    6.05 
  -6  -4   3  201.57    6.79 
  -6  -4   3  204.50    7.16 
   6  -4  -3  191.76    6.38 
   6  -4  -3  191.22    6.50 
   6   4  -3  206.45    7.67 
  -6   4   3  197.84    6.40 
   6   4  -3  204.72    6.12 
  -6   4   3  200.46    6.52 
   6   4  -3  169.01    6.78 
  -6   4   3  202.07    6.21 
   6   4  -3  187.42    6.11 
  -6   4   3  192.47    6.30 
   6   4  -3  170.37    6.81 
  -6   4   3  207.07    6.86 
   4  -4  -3   47.28    1.86 
   4  -4  -3   47.73    1.70 
  -4  -4   3   47.23    2.00 
  -4  -4   3   47.96    1.59 
  -4  -4   3   48.43    1.62 
  -4  -4   3   47.48    2.54 
  -4  -4   3   50.75    2.30 
  -4  -4   3   47.84    2.06 
   4  -4  -3   48.42    1.86 
  -4  -4   3   46.10    2.11 
   4  -4  -3   39.32    1.97 
   4  -4  -3   50.02    2.32 
   4  -4  -3   46.47    1.63 
   4   4  -3   46.46    2.18 
  -4   4   3   49.78    1.82 
  -4   4   3   45.98    2.21 
   4   4  -3   46.19    1.54 
  -4   4   3   46.27    1.71 
  -4   4   3   51.25    1.92 
   4   4  -3   48.47    1.68 
   4   4  -3   50.37    2.67 
   4   4  -3   44.39    2.19 
  -2  -4   3   -0.12    0.51 
  -2  -4   3    0.08    0.11 
   2  -4  -3   -0.01    0.47 
  -2  -4   3    0.23    0.21 
  -2  -4   3    0.12    0.23 
   2  -4  -3    0.19    0.17 
   2  -4  -3   -0.02    0.17 
  -2  -4   3    0.03    0.30 
  -2  -4   3    0.09    0.21 
   2  -4  -3    0.33    0.39 
   2   4  -3    0.22    0.27 
   2   4  -3   -0.05    0.23 
   2   4  -3   -0.26    0.30 
  -2   4   3    0.18    0.16 
   2   4  -3    0.04    0.50 
  -2   4   3    0.25    0.39 
   2   4  -3    0.10    0.13 
  -2   4   3    0.23    0.21 
  -2   4   3    0.03    0.13 
   2   4  -3    0.23    0.23 
   0  -4  -3    6.12    0.45 
   0  -4   3    5.95    0.54 
   0  -4  -3    6.49    1.06 
   0  -4   3    6.21    0.41 
   0  -4  -3    6.11    0.49 
   0  -4   3    6.73    0.85 
   0  -4   3    6.25    0.62 
   0  -4  -3    7.02    0.85 
   0  -4   3    6.84    0.72 
   0  -4  -3    6.25    0.57 
   0   4  -3    6.34    0.67 
   0   4   3    6.41    0.47 
   0   4   3    6.33    0.77 
   0   4  -3    5.18    0.72 
   0   4   3    5.79    0.50 
   0   4  -3    5.67    0.44 
   0   4   3    6.50    0.47 
   0   4   3    5.90    0.47 
   0   4  -3    5.44    0.61 
   0   4  -3    6.34    0.59 
  -2  -4  -3    7.23    0.70 
   2  -4   3    7.91    0.42 
   2  -4   3    7.86    0.82 
  -2  -4  -3    8.01    0.47 
   2  -4   3    7.44    0.63 
  -2  -4  -3    7.55    0.53 
  -2  -4  -3    8.80    1.44 
   2  -4   3    8.08    0.78 
  -2  -4  -3    8.34    0.61 
  -2   4  -3    8.47    0.72 
   2   4   3    8.57    0.61 
  -2   4  -3    6.95    0.60 
  -2   4  -3    7.10    0.77 
   2   4   3    7.52    1.10 
  -2   4  -3    7.10    0.78 
   2   4   3    7.70    0.54 
   2   4   3    6.93    0.81 
   2   4   3    8.23    0.56 
   4  -4   3   15.69    0.65 
  -4  -4  -3   13.73    1.01 
  -4  -4  -3   15.45    0.89 
  -4  -4  -3   14.71    1.78 
   4  -4   3   14.51    1.00 
   4  -4   3   14.22    1.14 
   4  -4   3   14.95    0.81 
  -4  -4  -3   15.42    0.82 
  -4  -4  -3   14.51    0.69 
  -4   4  -3   15.18    1.15 
   4   4   3   14.59    1.13 
  -4   4  -3   16.05    1.12 
   4   4   3   16.86    0.97 
   4   4   3   16.20    1.59 
  -4   4  -3   15.78    0.98 
   4   4   3   15.15    0.81 
   4   4   3   14.08    0.82 
  -4   4  -3   15.05    0.87 
  -4   4  -3   13.90    0.87 
   6  -4   3   10.43    1.11 
   6  -4   3   10.89    0.52 
  -6  -4  -3   10.26    0.58 
   6  -4   3   11.85    0.72 
  -6  -4  -3   10.32    1.82 
  -6  -4  -3    9.68    1.63 
  -6  -4  -3   11.44    0.73 
  -6  -4  -3   11.35    0.81 
  -6   4  -3   10.40    0.54 
   6   4   3   11.13    0.88 
  -6   4  -3   11.34    0.80 
   6   4   3   10.51    0.72 
  -6   4  -3   10.95    0.98 
   6   4   3   10.48    0.67 
  -6   4  -3   10.65    1.08 
   6   4   3   10.29    1.59 
   6   4   3   10.23    0.94 
  -8  -4  -3   38.21    2.36 
  -8  -4  -3   37.55    1.70 
   8  -4   3   37.61    1.66 
   8  -4   3   35.29    2.25 
  -8  -4  -3   37.87    1.77 
  -8  -4  -3   31.31    2.94 
  -8  -4  -3   37.96    1.52 
  -8  -4  -3   38.04    2.93 
   8  -4   3   37.39    1.39 
  -8   4  -3   38.51    1.99 
   8   4   3   37.27    1.59 
   8   4   3   39.30    1.94 
  -8   4  -3   37.94    1.44 
  -8   4  -3   37.13    2.18 
   8   4   3   38.82    2.95 
  -8   4  -3   38.17    1.78 
 -10  -4  -3    7.52    1.67 
 -10  -4  -3    6.11    0.71 
  10  -4   3    6.98    0.65 
  10  -4   3    6.41    0.44 
 -10  -4  -3    5.35    0.63 
 -10  -4  -3    6.42    1.09 
  10  -4   3    7.96    1.31 
 -10   4  -3    6.05    0.90 
  10   4   3    6.48    0.88 
  10   4   3    7.03    0.64 
 -10   4  -3    6.11    1.15 
 -10   4  -3    5.77    0.68 
  10   4   3    6.50    0.57 
 -10   4  -3    6.33    0.50 
  10   4   3    6.68    1.59 
 -12  -4  -3   14.98    2.61 
 -12  -4  -3   18.52    1.26 
  12  -4   3   20.06    1.20 
 -12  -4  -3   19.70    1.63 
  12  -4   3   19.88    0.91 
  12  -4   3   18.70    1.88 
 -12  -4  -3   18.98    1.22 
  12  -4   3   17.19    1.27 
  12   4   3   17.10    1.26 
  12   4   3   22.74    2.79 
  12   4   3   19.07    1.16 
 -12   4  -3   20.19    1.47 
 -12   4  -3   18.60    1.00 
 -12   4  -3   19.93    1.31 
 -12   4  -3   23.48    1.85 
  14  -4   3    0.93    0.39 
 -14  -4  -3   -0.18    0.78 
 -14  -4  -3    0.54    0.37 
  14  -4   3    0.57    0.79 
 -14  -4  -3    0.52    0.41 
  14  -4   3    0.68    0.46 
 -14  -4  -3    1.30    0.65 
  14   4   3    1.01    1.16 
 -14   4  -3    0.85    0.65 
 -14   4  -3    0.27    0.42 
  14   4   3   -0.06    0.16 
 -14   4  -3    0.38    0.28 
  14   4   3    1.25    0.40 
 -14   4  -3    0.48    0.57 
  16  -4   3    3.25    0.62 
  16  -4   3    2.22    0.98 
 -16  -4  -3    2.31    0.60 
 -16  -4  -3    2.87    0.97 
 -16  -4  -3    1.20    0.41 
 -16   4  -3    2.65    0.65 
 -16   4  -3    2.47    0.45 
 -16   4  -3    3.26    0.95 
  16   4   3    1.78    1.32 
 -16   4  -3    1.42    0.59 
 -18  -4  -3    6.73    1.01 
 -18  -4  -3    5.50    0.89 
  18  -4   3    5.65    1.46 
 -18  -4  -3    6.16    1.64 
 -18  -4  -3    6.13    1.15 
 -18   4  -3    5.55    1.24 
 -18   4  -3    5.77    0.65 
 -18   4  -3    7.28    1.10 
 -18   4  -3    5.14    0.92 
  18   4   3    7.08    2.17 
  18   4   3    5.70    0.66 
 -20  -4  -3    7.58    1.51 
  20  -4   3    8.84    0.93 
 -20  -4  -3    6.96    1.98 
 -20  -4  -3    6.43    0.97 
 -20  -4  -3    7.50    1.05 
  20  -4   3   11.06    1.92 
 -20   4  -3    6.07    1.09 
  20   4   3    8.59    0.85 
 -20   4  -3   10.01    1.39 
  20   4   3    6.42    2.08 
 -20   4  -3    5.35    0.73 
 -20   4  -3    8.71    1.64 
 -22  -4  -3    2.49    0.78 
 -22  -4  -3    5.27    1.24 
  22  -4   3    5.08    1.62 
  22  -4   3    3.30    0.77 
 -22  -4  -3    2.36    0.72 
  22   4   3    3.22    2.04 
 -22   4  -3    2.31    1.06 
 -22   4  -3    3.39    0.89 
 -22   4  -3    2.47    0.87 
 -25  -5   3    0.65    0.45 
  25  -5  -3    3.13    1.24 
 -25  -5   3    0.41    0.52 
  25  -5  -3    0.99    1.00 
 -25  -5   3    1.28    0.48 
  25  -5  -3    0.02    0.44 
 -25  -5   3   -0.19    0.44 
  25   5  -3   -0.29    1.38 
  25   5  -3    1.91    1.49 
 -25   5   3    1.24    0.58 
  25   5  -3   -0.79    0.41 
 -25   5   3    0.57    1.25 
 -23  -5   3    1.72    0.98 
 -23  -5   3    1.21    0.53 
 -23  -5   3    2.28    0.63 
  23  -5  -3    2.25    1.07 
  23  -5  -3    1.01    0.80 
 -23  -5   3    0.50    0.93 
 -23  -5   3    2.96    0.67 
  23  -5  -3    2.85    0.70 
 -23  -5   3    1.24    0.45 
 -23   5   3    2.40    0.66 
  23   5  -3    3.64    1.58 
  23   5  -3    2.32    0.44 
 -23   5   3    1.90    0.68 
  23   5  -3    2.40    1.35 
 -21  -5   3   12.67    1.10 
 -21  -5   3   12.49    1.11 
 -21  -5   3   16.21    2.23 
 -21  -5   3   11.84    0.95 
  21  -5  -3   12.01    1.11 
 -21  -5   3   10.29    1.97 
  21  -5  -3   15.50    2.03 
  21  -5  -3   14.01    2.20 
 -21   5   3   13.39    1.39 
 -21   5   3   11.98    1.07 
  21   5  -3   13.45    2.42 
  21   5  -3   15.50    2.88 
  21   5  -3   12.70    0.88 
 -19  -5   3    0.98    0.38 
  19  -5  -3    2.14    0.91 
  19  -5  -3    1.37    0.74 
 -19  -5   3    0.63    0.36 
  19  -5  -3    1.14    0.44 
 -19  -5   3    1.16    0.61 
 -19  -5   3    1.06    0.42 
 -19   5   3    0.72    0.54 
 -19   5   3    1.38    0.29 
  19   5  -3    0.71    1.10 
  19   5  -3    1.32    0.43 
 -19   5   3    1.23    0.49 
  19   5  -3    1.39    1.09 
 -17  -5   3    6.78    0.60 
 -17  -5   3    7.52    0.75 
  17  -5  -3    5.64    0.80 
 -17  -5   3    6.32    0.70 
  17  -5  -3    9.22    1.51 
 -17  -5   3    6.51    1.13 
  17  -5  -3    6.41    1.09 
 -17  -5   3    6.38    0.72 
 -17   5   3    6.06    0.75 
  17   5  -3    6.78    0.55 
 -17   5   3    6.58    0.50 
 -17   5   3    7.57    1.06 
  17   5  -3    8.80    1.76 
  17   5  -3    5.71    1.63 
 -15  -5   3    4.98    0.55 
 -15  -5   3    2.62    0.72 
  15  -5  -3    5.04    1.04 
 -15  -5   3    4.43    0.98 
 -15  -5   3    6.20    0.79 
 -15  -5   3    4.31    0.46 
 -15  -5   3    4.42    0.57 
 -15  -5   3    3.30    1.17 
  15  -5  -3    4.72    0.70 
  15  -5  -3    4.34    0.93 
 -15   5   3    4.58    0.65 
  15   5  -3    4.97    1.29 
  15   5  -3    4.73    1.48 
 -15   5   3    4.91    0.40 
 -15   5   3    5.68    0.93 
 -13  -5   3    1.96    0.29 
  13  -5  -3    1.67    0.67 
 -13  -5   3    1.72    0.51 
 -13  -5   3    2.30    1.08 
  13  -5  -3    1.80    0.69 
 -13  -5   3    2.24    0.56 
 -13  -5   3    2.93    0.50 
 -13  -5   3   -0.26    0.84 
 -13  -5   3    2.39    0.37 
 -13  -5   3    3.06    0.83 
  13  -5  -3    2.71    0.52 
 -13   5   3    2.19    0.54 
  13   5  -3    2.85    0.91 
 -13   5   3    2.36    0.57 
  13   5  -3    2.05    0.31 
 -13   5   3    2.34    0.60 
  13   5  -3    2.53    0.53 
  13   5  -3    1.14    1.08 
 -11  -5   3   17.65    1.17 
 -11  -5   3   15.58    1.39 
 -11  -5   3   17.97    0.77 
 -11  -5   3   19.25    1.03 
  11  -5  -3   18.04    1.05 
 -11  -5   3   19.29    2.03 
 -11  -5   3   15.82    1.98 
 -11  -5   3   19.13    1.01 
  11  -5  -3   17.63    1.38 
  11  -5  -3   19.28    1.45 
 -11  -5   3   17.93    1.39 
 -11   5   3   17.01    0.77 
  11   5  -3   19.09    1.66 
 -11   5   3   17.27    0.98 
 -11   5   3   17.43    1.23 
  11   5  -3   19.75    2.24 
 -11   5   3   18.51    1.17 
  11   5  -3   18.74    0.78 
 -11   5   3   18.44    1.29 
  11   5  -3   18.08    0.94 
  -9  -5   3    0.09    0.16 
  -9  -5   3    0.36    0.41 
   9  -5  -3    0.28    0.41 
  -9  -5   3    0.07    0.33 
  -9  -5   3    0.18    0.10 
  -9  -5   3    0.48    0.70 
  -9  -5   3    0.14    0.31 
  -9  -5   3   -0.02    0.11 
   9  -5  -3    0.04    0.18 
  -9  -5   3    0.32    0.58 
  -9  -5   3    1.10    0.42 
   9  -5  -3    0.18    0.31 
   9  -5  -3    0.15    0.21 
  -9   5   3   -0.02    0.32 
   9   5  -3   -0.45    0.60 
   9   5  -3    0.80    0.50 
  -9   5   3    0.42    0.14 
  -9   5   3    0.04    0.18 
  -9   5   3   -0.05    0.23 
  -9   5   3   -0.08    0.29 
  -7  -5   3   17.17    1.75 
  -7  -5   3   15.02    1.09 
  -7  -5   3   16.13    1.59 
  -7  -5   3   17.62    1.21 
  -7  -5   3   17.76    0.85 
   7  -5  -3   16.54    0.97 
   7  -5  -3   17.23    1.09 
   7  -5  -3   16.74    0.93 
  -7  -5   3   18.04    1.25 
  -7  -5   3   17.02    1.24 
  -7   5   3   16.78    0.86 
  -7   5   3   17.13    0.74 
  -7   5   3   14.85    1.05 
  -7   5   3   16.67    1.26 
   7   5  -3   15.93    1.80 
  -7   5   3   17.40    0.95 
   5  -5  -3    1.03    0.33 
  -5  -5   3    1.53    0.44 
  -5  -5   3    1.31    0.60 
   5  -5  -3    1.49    0.33 
  -5  -5   3    1.58    0.46 
  -5  -5   3    1.21    0.35 
  -5  -5   3    0.91    0.62 
   5  -5  -3    1.23    0.36 
  -5  -5   3    1.60    0.43 
   5  -5  -3    1.45    0.56 
   5   5  -3    0.80    0.44 
  -5   5   3    0.94    0.28 
   5   5  -3    1.10    0.44 
  -5   5   3    1.44    0.23 
  -5   5   3    1.44    0.38 
  -5   5   3    1.38    0.46 
   3  -5  -3    1.92    0.32 
  -3  -5   3    2.48    0.64 
   3  -5  -3    1.26    0.49 
  -3  -5   3    1.56    0.45 
  -3  -5   3    1.84    0.74 
   3  -5  -3    1.86    0.35 
  -3  -5   3    1.67    0.17 
  -3  -5   3    1.55    0.41 
  -3  -5   3    1.65    0.26 
  -3  -5   3    1.60    0.50 
   3  -5  -3    2.18    0.30 
   3  -5  -3    2.06    0.42 
   3  -5  -3    1.32    0.58 
   3  -5  -3    0.78    0.37 
  -3  -5   3    1.42    0.32 
   3   5  -3    1.39    0.47 
  -3   5   3    1.49    0.26 
  -3   5   3    1.41    0.47 
  -3   5   3    1.45    0.29 
   3   5  -3    0.58    0.33 
   3   5  -3    1.56    0.15 
   3   5  -3    1.70    0.21 
  -3   5   3    2.34    0.31 
  -3   5   3    0.96    0.34 
   1  -5  -3    7.08    1.15 
  -1  -5   3    5.82    0.89 
   1  -5  -3    6.06    0.48 
   1  -5  -3    8.99    1.18 
   1  -5  -3    6.35    0.50 
  -1  -5   3    6.98    0.75 
  -1  -5   3    6.63    0.83 
   1  -5  -3    5.76    0.56 
  -1  -5   3    6.22    0.38 
  -1  -5   3    7.03    0.59 
  -1  -5   3    7.25    0.62 
  -1   5   3    6.66    0.50 
   1   5  -3    6.14    0.42 
  -1   5   3    4.70    0.67 
  -1   5   3    6.34    0.46 
  -1   5   3    6.36    0.62 
   1   5  -3    6.62    0.79 
   1   5  -3    6.96    0.73 
   1   5  -3    6.88    0.89 
   1   5  -3    6.23    0.53 
  -1   5   3    6.59    0.46 
  -1  -5  -3    8.68    0.56 
   1  -5   3    8.06    0.84 
  -1  -5  -3    8.26    1.39 
  -1  -5  -3    9.41    0.62 
  -1  -5  -3    8.96    0.72 
  -1  -5  -3    8.32    0.61 
   1  -5   3    9.24    0.45 
   1  -5   3    9.06    0.84 
  -1  -5  -3    7.74    0.94 
   1  -5   3    8.31    0.51 
   1  -5   3    9.69    0.83 
   1  -5   3    8.98    0.95 
   1   5   3    9.01    0.59 
   1   5   3    9.42    0.59 
  -1   5  -3    9.02    0.58 
  -1   5  -3    8.66    0.73 
   1   5   3    8.98    0.93 
   1   5   3    9.48    0.70 
  -1   5  -3    9.55    0.89 
  -1   5  -3    8.67    0.92 
  -1   5  -3    9.02    0.75 
  -3  -5  -3    4.61    0.42 
   3  -5   3    4.14    0.66 
   3  -5   3    4.58    0.64 
   3  -5   3    4.52    0.67 
  -3  -5  -3    4.60    0.64 
  -3  -5  -3    5.67    0.54 
   3  -5   3    4.66    0.29 
   3  -5   3    5.38    0.81 
  -3  -5  -3    6.01    1.33 
  -3  -5  -3    6.16    0.76 
   3   5   3    6.61    0.96 
  -3   5  -3    4.83    0.49 
  -3   5  -3    4.67    0.76 
   3   5   3    5.40    0.50 
  -3   5  -3    4.82    0.54 
   3   5   3    6.50    1.14 
  -3   5  -3    6.27    0.83 
   3   5   3    5.10    0.48 
  -3   5  -3    5.38    0.73 
   3   5   3    5.04    0.45 
   5  -5   3    2.41    0.33 
  -5  -5  -3    2.10    0.43 
   5  -5   3    2.71    0.57 
  -5  -5  -3    2.22    0.38 
  -5  -5  -3    3.00    0.59 
   5  -5   3    2.12    0.36 
   5  -5   3    1.85    0.18 
  -5  -5  -3    2.02    0.97 
  -5  -5  -3    1.76    0.31 
   5  -5   3    2.70    0.70 
   5  -5   3    1.85    0.48 
  -5   5  -3    1.77    0.41 
   5   5   3    1.54    0.29 
  -5   5  -3    2.71    0.62 
   5   5   3    2.53    0.60 
  -5   5  -3    2.24    0.42 
   5   5   3    2.77    0.49 
   5   5   3    2.53    0.38 
   5   5   3    2.70    0.95 
  -5   5  -3    2.18    0.55 
  -7  -5  -3    0.50    0.26 
   7  -5   3    0.27    0.57 
   7  -5   3    0.23    0.33 
  -7  -5  -3    0.30    0.92 
   7  -5   3    0.31    0.24 
  -7  -5  -3    0.11    0.18 
  -7  -5  -3    0.69    1.06 
  -7  -5  -3    0.35    0.40 
   7  -5   3    0.25    0.10 
  -7  -5  -3   -0.03    0.24 
  -7   5  -3   -0.09    0.17 
   7   5   3   -0.22    0.61 
   7   5   3    0.33    0.34 
  -7   5  -3   -0.04    0.24 
   7   5   3    0.40    0.21 
  -7   5  -3   -0.03    0.23 
  -7   5  -3   -0.41    0.35 
  -7   5  -3   -0.14    0.30 
   7   5   3    0.06    0.35 
   7   5   3    0.47    0.27 
  -9  -5  -3    1.66    0.44 
   9  -5   3    2.13    0.62 
   9  -5   3    2.08    0.22 
   9  -5   3    1.88    0.38 
   9  -5   3    1.63    0.88 
  -9  -5  -3    2.18    0.69 
  -9  -5  -3    2.21    0.46 
  -9  -5  -3    1.48    1.10 
  -9  -5  -3    2.16    0.40 
  -9  -5  -3    1.61    1.24 
  -9   5  -3    2.20    0.28 
   9   5   3    2.03    0.41 
  -9   5  -3    2.13    0.51 
   9   5   3    3.87    1.24 
   9   5   3    1.93    0.55 
  -9   5  -3    2.22    0.73 
  -9   5  -3    2.58    0.55 
   9   5   3    1.54    0.43 
   9   5   3    1.83    0.38 
  -9   5  -3    2.52    0.67 
 -11  -5  -3    0.23    0.53 
  11  -5   3    0.72    0.46 
 -11  -5  -3    0.90    0.31 
 -11  -5  -3    0.32    1.02 
 -11  -5  -3    0.69    0.37 
 -11  -5  -3    1.24    0.46 
  11  -5   3    1.08    0.76 
  11  -5   3    0.95    0.34 
 -11   5  -3    0.91    0.63 
  11   5   3    0.32    1.28 
 -11   5  -3    0.48    0.54 
 -11   5  -3    0.87    0.53 
  11   5   3    1.03    0.49 
  11   5   3    1.09    0.31 
  11   5   3    0.75    0.32 
  13  -5   3   10.79    0.88 
 -13  -5  -3   11.94    2.26 
 -13  -5  -3   11.23    0.87 
  13  -5   3   11.83    1.77 
  13  -5   3   11.46    1.11 
 -13  -5  -3   10.69    1.03 
 -13  -5  -3   11.81    0.98 
 -13   5  -3   12.27    1.06 
 -13   5  -3   13.58    1.49 
  13   5   3   10.97    1.01 
 -13   5  -3   10.35    0.68 
  13   5   3   13.11    2.29 
 -13   5  -3   11.03    1.26 
  15  -5   3    0.29    0.63 
 -15  -5  -3    0.16    0.38 
 -15  -5  -3    0.19    0.56 
  15  -5   3    0.93    0.41 
 -15  -5  -3    0.92    0.41 
  15  -5   3    0.41    0.44 
 -15   5  -3    0.76    0.67 
  15   5   3   -0.21    0.17 
  15   5   3    0.23    0.19 
 -15   5  -3    0.21    0.13 
  15   5   3    1.18    1.32 
  15   5   3    0.72    0.38 
 -15   5  -3    1.00    0.60 
 -15   5  -3   -0.05    0.36 
 -17  -5  -3    1.69    0.76 
 -17  -5  -3    1.45    0.46 
 -17  -5  -3    1.68    0.55 
  17  -5   3    1.43    0.51 
 -17  -5  -3    0.59    1.12 
  17  -5   3    2.54    1.03 
 -17   5  -3    1.41    0.62 
 -17   5  -3    2.25    0.89 
 -17   5  -3    0.84    0.45 
  17   5   3    1.51    0.43 
  17   5   3    0.96    1.35 
 -19  -5  -3   -0.23    0.36 
  19  -5   3    0.20    0.43 
 -19  -5  -3    0.20    0.41 
  19  -5   3   -0.16    0.29 
  19  -5   3   -1.26    0.74 
 -19  -5  -3   -0.65    0.53 
  19   5   3   -0.24    1.18 
 -19   5  -3   -0.07    0.54 
 -19   5  -3    0.92    0.79 
  19   5   3    0.27    0.26 
 -19   5  -3    0.81    0.45 
 -19   5  -3   -0.01    0.19 
 -21  -5  -3    1.40    0.76 
  21  -5   3    0.22    0.40 
  21  -5   3   -0.19    0.33 
 -21  -5  -3    0.06    0.42 
 -21  -5  -3   -0.58    1.32 
 -21  -5  -3    0.15    0.41 
  21  -5   3    0.21    0.85 
 -21   5  -3   -0.48    0.32 
  21   5   3    0.96    1.37 
  21   5   3    0.99    0.62 
 -21   5  -3    0.83    0.90 
 -21   5  -3   -0.19    0.73 
 -21   5  -3   -0.29    0.19 
 -24  -6   3   -0.11    0.55 
 -24  -6   3   -0.01    0.39 
  24  -6  -3   -0.81    0.84 
  24  -6  -3    0.80    0.49 
 -24  -6   3   -0.34    0.33 
 -24  -6   3   -0.31    0.35 
  24  -6  -3    0.25    0.77 
  24   6  -3    0.41    1.34 
 -24   6   3   -0.45    0.15 
 -24   6   3    1.24    0.64 
 -24   6   3    0.21    0.35 
  24   6  -3    0.01    0.47 
 -24   6   3    0.13    0.62 
  22  -6  -3   16.79    1.94 
 -22  -6   3   15.85    1.10 
 -22  -6   3   13.94    1.69 
 -22  -6   3   12.95    2.34 
 -22  -6   3   17.42    2.06 
 -22  -6   3   16.58    1.33 
  22  -6  -3   17.88    2.60 
 -22  -6   3   16.60    1.35 
 -22   6   3   18.20    1.65 
  22   6  -3   14.93    0.99 
 -22   6   3   18.10    1.69 
  22   6  -3   18.11    2.79 
 -20  -6   3    3.82    0.66 
 -20  -6   3    2.52    1.27 
  20  -6  -3    4.73    1.15 
 -20  -6   3    5.39    0.70 
  20  -6  -3    5.41    0.90 
 -20  -6   3    5.89    1.30 
 -20  -6   3    4.63    1.06 
  20  -6  -3    5.48    1.33 
 -20   6   3    4.85    0.96 
 -20   6   3    6.62    1.11 
  20   6  -3    5.15    0.56 
  20   6  -3    5.76    1.63 
  18  -6  -3    0.04    0.32 
  18  -6  -3    0.48    0.64 
 -18  -6   3   -0.06    0.23 
 -18  -6   3    0.42    0.24 
 -18  -6   3    0.58    0.31 
 -18   6   3    0.01    0.15 
  18   6  -3    1.38    1.29 
 -18   6   3    0.34    0.48 
 -18   6   3    0.81    0.47 
  18   6  -3   -0.01    0.20 
  18   6  -3    1.43    1.07 
  16  -6  -3    0.38    0.42 
 -16  -6   3    0.05    0.21 
 -16  -6   3    0.27    0.43 
 -16  -6   3    0.24    0.25 
  16  -6  -3    0.48    0.68 
 -16  -6   3    0.20    0.22 
 -16  -6   3    0.16    0.39 
  16  -6  -3    0.18    0.31 
 -16   6   3    0.24    0.28 
  16   6  -3    0.01    0.15 
 -16   6   3    0.53    0.45 
  16   6  -3    0.45    0.92 
  16   6  -3    1.17    0.91 
 -16   6   3   -0.07    0.06 
  16   6  -3    0.08    0.17 
 -16   6   3    0.25    0.43 
 -14  -6   3    1.58    1.08 
 -14  -6   3    2.36    1.37 
 -14  -6   3    0.57    0.42 
 -14  -6   3    1.39    0.53 
  14  -6  -3    0.94    0.63 
 -14  -6   3    1.32    0.28 
  14  -6  -3    1.37    0.43 
 -14  -6   3    1.23    0.31 
  14  -6  -3    0.64    0.43 
 -14  -6   3    0.82    0.68 
 -14  -6   3    1.33    0.29 
 -14   6   3    0.85    0.47 
  14   6  -3    2.00    0.97 
 -14   6   3    0.75    0.43 
  14   6  -3    2.08    1.70 
  14   6  -3    1.35    0.26 
 -12  -6   3   21.34    0.84 
 -12  -6   3   16.91    2.42 
 -12  -6   3   23.41    1.65 
  12  -6  -3   20.30    1.66 
  12  -6  -3   18.45    1.56 
 -12  -6   3   20.15    2.07 
 -12  -6   3   20.20    1.14 
 -12  -6   3   20.97    0.84 
 -12  -6   3   20.15    1.62 
 -12  -6   3   19.24    1.40 
  12  -6  -3   19.68    1.17 
  12   6  -3   24.59    1.98 
 -12   6   3   22.08    1.52 
 -12   6   3   19.73    1.51 
 -12   6   3   20.46    1.14 
 -12   6   3   19.79    0.77 
 -12   6   3   19.64    1.45 
  12   6  -3   24.72    2.66 
 -10  -6   3    0.33    0.41 
  10  -6  -3    0.18    0.25 
  10  -6  -3   -0.25    0.39 
 -10  -6   3    0.05    0.18 
 -10  -6   3    0.74    0.85 
 -10  -6   3   -0.50    0.76 
 -10  -6   3   -0.12    0.38 
  10  -6  -3   -0.10    0.36 
 -10  -6   3    0.01    0.40 
 -10  -6   3    0.71    0.43 
 -10   6   3   -0.16    0.20 
 -10   6   3   -0.39    0.28 
 -10   6   3    0.02    0.27 
 -10   6   3   -0.51    0.30 
 -10   6   3    0.07    0.10 
  -8  -6   3    1.38    0.51 
   8  -6  -3    1.84    0.40 
   8  -6  -3    1.68    0.39 
  -8  -6   3    1.67    0.94 
   8  -6  -3    0.74    0.42 
  -8  -6   3    0.70    0.36 
  -8  -6   3    1.60    0.90 
  -8  -6   3    1.61    0.52 
  -8  -6   3    2.21    0.38 
   8  -6  -3    1.50    0.46 
  -8  -6   3    0.96    0.47 
  -8   6   3    1.40    0.20 
  -8   6   3    1.33    0.30 
  -8   6   3    1.47    0.37 
  -8   6   3    0.93    0.44 
  -8   6   3    1.00    0.41 
  -6  -6   3    0.35    0.62 
   6  -6  -3    0.31    0.47 
  -6  -6   3   -0.39    0.53 
  -6  -6   3    0.47    0.36 
   6  -6  -3   -0.25    0.22 
  -6  -6   3    0.73    0.46 
   6  -6  -3    0.27    0.24 
  -6  -6   3    0.25    0.15 
  -6  -6   3    0.09    0.26 
   6  -6  -3   -0.08    0.29 
  -6  -6   3    0.02    0.25 
  -6   6   3   -0.07    0.20 
  -6   6   3    0.24    0.14 
   6   6  -3    0.50    0.43 
  -6   6   3    0.49    0.34 
  -6   6   3    0.24    0.45 
   4  -6  -3    3.47    0.35 
   4  -6  -3    3.42    0.33 
   4  -6  -3    4.23    1.00 
   4  -6  -3    3.44    0.52 
  -4  -6   3    3.60    0.64 
   4  -6  -3    3.15    0.83 
   4  -6  -3    3.62    0.50 
  -4  -6   3    3.57    0.68 
  -4  -6   3    3.35    0.32 
  -4  -6   3    2.50    0.44 
  -4  -6   3    4.06    0.75 
  -4  -6   3    3.13    0.94 
   4  -6  -3    2.75    0.55 
  -4  -6   3    4.12    0.85 
   4   6  -3    3.22    0.73 
  -4   6   3    3.70    0.61 
  -4   6   3    3.41    0.72 
  -4   6   3    3.76    0.42 
   4   6  -3    2.96    0.71 
  -4   6   3    2.94    0.38 
  -4   6   3    2.69    0.29 
  -2  -6   3   14.10    1.14 
  -2  -6   3   14.72    0.66 
  -2  -6   3   14.68    1.08 
   2  -6  -3   14.71    1.60 
  -2  -6   3   14.35    1.52 
   2  -6  -3   14.97    0.90 
   2  -6  -3   14.38    0.78 
   2  -6  -3   14.80    1.33 
  -2  -6   3   15.70    0.98 
  -2  -6   3   13.77    1.15 
   2  -6  -3   14.92    0.85 
  -2  -6   3   13.87    0.75 
   2  -6  -3   14.22    0.89 
   2  -6  -3   11.51    1.13 
  -2   6   3   16.61    1.30 
   2   6  -3   14.05    0.61 
   2   6  -3   15.68    1.28 
  -2   6   3   14.53    0.73 
  -2   6   3   14.12    0.79 
   2   6  -3   13.90    0.57 
  -2   6   3   14.45    1.01 
   2   6  -3   13.67    1.27 
  -2   6   3   13.80    0.72 
   2   6  -3   13.72    1.15 
   0  -6  -3    0.63    0.68 
   0  -6   3    1.21    0.22 
   0  -6   3    1.40    0.59 
   0  -6  -3    0.46    0.41 
   0  -6  -3    1.36    0.39 
   0  -6   3    1.51    0.50 
   0  -6  -3    1.36    0.30 
   0  -6  -3    0.86    0.26 
   0  -6  -3    0.69    0.48 
   0  -6   3    0.84    0.30 
   0  -6   3    1.14    0.38 
   0  -6   3    0.97    0.37 
   0   6   3    0.54    0.35 
   0   6  -3    0.91    0.53 
   0   6   3    1.10    0.26 
   0   6   3    1.12    0.38 
   0   6  -3    0.81    0.28 
   0   6   3    0.80    0.22 
   0   6   3    1.02    0.25 
   0   6  -3    2.16    0.65 
   0   6  -3    1.21    0.45 
   0   6  -3    0.84    0.23 
  -2  -6  -3    0.13    0.71 
   2  -6   3    0.07    0.34 
  -2  -6  -3   -0.05    0.19 
  -2  -6  -3   -0.22    0.31 
  -2  -6  -3    0.61    0.34 
   2  -6   3    0.46    0.41 
   2  -6   3    0.31    0.30 
   2  -6   3    0.67    0.46 
   2  -6   3   -0.07    0.13 
  -2  -6  -3    0.22    0.21 
  -2  -6  -3    0.00    0.18 
  -2   6  -3    0.03    0.26 
  -2   6  -3    0.26    0.25 
   2   6   3   -0.33    0.24 
  -2   6  -3    0.08    0.18 
  -2   6  -3   -0.19    0.33 
   2   6   3    0.01    0.18 
   2   6   3    0.18    0.19 
   2   6   3    0.13    0.16 
  -2   6  -3    0.37    0.30 
   2   6   3    0.02    0.28 
  -4  -6  -3    6.50    0.71 
  -4  -6  -3    5.70    0.60 
   4  -6   3    5.78    0.81 
  -4  -6  -3    5.22    1.43 
   4  -6   3    4.71    0.44 
   4  -6   3    6.37    0.96 
  -4  -6  -3    5.08    0.52 
   4  -6   3    6.15    0.82 
   4  -6   3    5.68    0.93 
  -4  -6  -3    5.36    0.47 
   4   6   3    5.57    0.47 
  -4   6  -3    4.86    0.54 
   4   6   3    6.49    1.25 
   4   6   3    4.24    0.73 
   4   6   3    5.89    0.51 
  -4   6  -3    6.14    0.94 
  -4   6  -3    5.82    0.80 
  -4   6  -3    5.25    0.61 
  -4   6  -3    5.60    0.87 
   4   6   3    5.78    0.52 
  -6  -6  -3    3.76    1.39 
  -6  -6  -3    4.74    0.51 
  -6  -6  -3    3.09    0.46 
   6  -6   3    2.77    0.68 
  -6  -6  -3    1.86    1.11 
   6  -6   3    2.81    0.74 
   6  -6   3    2.19    0.41 
  -6  -6  -3    4.43    0.47 
  -6  -6  -3    3.24    0.67 
   6  -6   3    4.79    0.47 
  -6   6  -3    2.34    0.68 
   6   6   3    2.95    1.03 
  -6   6  -3    1.90    0.50 
  -6   6  -3    3.23    0.52 
   6   6   3    4.40    0.48 
   6   6   3    3.09    0.47 
  -6   6  -3    2.95    0.66 
   6   6   3    3.37    0.68 
   8  -6   3    0.46    0.59 
   8  -6   3    0.45    0.29 
  -8  -6  -3    0.05    0.25 
  -8  -6  -3    0.64    1.04 
   8  -6   3    0.66    0.48 
  -8  -6  -3    1.12    1.08 
  -8  -6  -3   -0.14    0.24 
  -8  -6  -3    0.66    0.46 
  -8  -6  -3   -0.05    0.25 
   8   6   3    0.01    0.13 
  -8   6  -3   -0.19    0.19 
  -8   6  -3    0.07    0.25 
  -8   6  -3    0.06    0.48 
   8   6   3    0.23    0.35 
   8   6   3    0.41    0.23 
  -8   6  -3    0.57    0.49 
  -8   6  -3    0.50    0.32 
   8   6   3   -0.24    0.17 
   8   6   3   -0.68    0.68 
 -10  -6  -3   24.54    1.31 
  10  -6   3   22.53    1.85 
  10  -6   3   23.32    2.00 
 -10  -6  -3   21.62    1.15 
 -10  -6  -3   21.18    1.62 
  10  -6   3   21.78    1.25 
 -10  -6  -3   23.33    1.46 
 -10  -6  -3   19.05    2.96 
  10   6   3   22.77    1.12 
 -10   6  -3   21.76    1.74 
 -10   6  -3   23.28    1.35 
  10   6   3   21.10    1.51 
  10   6   3   21.86    1.26 
 -10   6  -3   22.85    1.47 
  10   6   3   22.59    2.55 
 -10   6  -3   21.46    1.67 
  12  -6   3   -0.01    0.26 
  12  -6   3    0.73    0.77 
 -12  -6  -3    0.27    0.33 
 -12  -6  -3    0.06    0.34 
 -12  -6  -3   -0.03    0.57 
 -12  -6  -3    0.25    0.31 
  12  -6   3    0.39    0.41 
  12   6   3   -0.73    0.80 
 -12   6  -3    0.68    0.65 
  12   6   3   -0.08    0.15 
 -12   6  -3   -0.01    0.43 
  12   6   3   -0.04    0.32 
 -12   6  -3   -0.20    0.27 
 -12   6  -3    0.16    0.27 
 -14  -6  -3    0.52    0.35 
 -14  -6  -3    2.09    1.38 
  14  -6   3    1.91    0.65 
  14  -6   3    1.14    0.42 
  14  -6   3    0.99    0.82 
 -14  -6  -3    0.44    0.41 
 -14  -6  -3    0.98    0.63 
 -14   6  -3    0.79    0.59 
  14   6   3    0.79    0.30 
 -14   6  -3    2.59    0.81 
  14   6   3    1.35    0.34 
 -14   6  -3    1.37    0.49 
  14   6   3    0.69    0.91 
  14   6   3    1.58    0.51 
 -14   6  -3    0.14    0.23 
 -16  -6  -3    1.32    0.61 
  16  -6   3    0.41    0.90 
 -16  -6  -3    0.67    0.43 
  16  -6   3   -0.14    0.26 
 -16  -6  -3    1.09    0.56 
  16  -6   3    0.15    0.32 
 -16  -6  -3    0.88    1.21 
 -16  -6  -3    0.51    0.34 
  16   6   3    0.49    0.33 
 -16   6  -3    0.99    0.41 
 -16   6  -3    0.04    0.16 
 -16   6  -3    0.97    0.80 
  16   6   3   -0.01    0.27 
 -16   6  -3   -0.04    0.53 
  16   6   3    0.07    0.14 
  16   6   3   -0.14    0.98 
 -18  -6  -3    0.06    0.36 
  18  -6   3    0.35    0.93 
 -18  -6  -3    0.55    0.95 
 -18  -6  -3    0.57    0.52 
 -18  -6  -3    1.22    0.51 
  18  -6   3    0.47    0.37 
 -18  -6  -3    1.26    0.69 
 -18   6  -3    1.04    0.85 
 -18   6  -3   -0.04    0.61 
  18   6   3    0.22    0.39 
  18   6   3   -0.19    0.17 
 -18   6  -3   -0.06    0.30 
  18   6   3    0.04    1.22 
  18   6   3    0.60    0.29 
  20  -6   3   -0.20    1.40 
 -20  -6  -3    0.48    0.53 
 -20  -6  -3    0.34    0.43 
  20  -6   3    0.25    0.36 
 -20  -6  -3   -0.45    0.32 
 -20  -6  -3    0.25    0.58 
 -20   6  -3   -0.43    0.16 
 -20   6  -3   -0.30    0.64 
 -20   6  -3    1.38    0.55 
 -20   6  -3   -0.10    0.27 
  20   6   3   -0.19    1.26 
  20   6   3   -1.19    0.43 
  23  -7  -3    3.49    0.82 
  23  -7  -3    0.48    1.37 
 -23  -7   3    3.13    0.77 
 -23  -7   3    3.62    0.62 
 -23  -7   3    3.68    0.64 
 -23  -7   3    3.28    1.04 
 -23   7   3    3.72    0.99 
  23   7  -3    4.88    1.61 
 -21  -7   3   10.30    1.02 
 -21  -7   3    8.82    0.79 
 -21  -7   3    8.95    0.79 
 -21  -7   3    8.62    1.99 
 -21  -7   3    7.04    1.60 
  21  -7  -3    5.70    1.23 
  21  -7  -3    8.40    1.77 
 -21  -7   3    6.92    1.26 
  21  -7  -3    8.96    1.19 
 -21   7   3    6.13    1.19 
 -21   7   3    8.04    1.24 
  21   7  -3    8.37    0.78 
  21   7  -3    9.37    1.95 
 -19  -7   3    2.11    0.85 
 -19  -7   3    2.12    0.52 
  19  -7  -3    1.59    0.49 
 -19  -7   3    2.08    0.43 
 -19  -7   3    2.68    0.86 
  19  -7  -3    2.92    1.26 
 -19  -7   3    2.22    0.43 
  19   7  -3    3.35    1.31 
 -19   7   3    3.34    0.88 
 -19   7   3    3.54    0.81 
  17  -7  -3    0.02    0.32 
 -17  -7   3    0.01    0.27 
 -17  -7   3   -0.63    0.37 
  17  -7  -3    1.06    0.69 
 -17  -7   3    0.33    0.21 
  17  -7  -3   -0.04    0.51 
 -17  -7   3    0.55    0.53 
 -17  -7   3    1.03    1.19 
 -17  -7   3   -0.35    0.48 
 -17  -7   3    0.06    0.36 
 -17  -7   3    0.47    0.21 
  17   7  -3   -0.23    0.13 
  17   7  -3    0.05    0.12 
 -17   7   3   -0.11    0.11 
  17   7  -3    0.53    0.86 
 -17   7   3    0.82    0.46 
 -17   7   3    0.12    0.47 
 -15  -7   3   -0.99    0.77 
 -15  -7   3    0.64    0.60 
 -15  -7   3   -0.18    1.11 
 -15  -7   3    0.85    0.56 
 -15  -7   3    0.59    0.19 
  15  -7  -3    0.58    0.58 
  15  -7  -3    0.22    0.43 
 -15  -7   3    0.46    0.28 
 -15  -7   3    0.62    0.57 
  15  -7  -3    0.49    0.40 
 -15   7   3    1.22    0.52 
 -15   7   3    0.60    0.42 
 -13  -7   3    0.32    0.42 
 -13  -7   3    1.93    1.60 
 -13  -7   3   -0.08    0.38 
  13  -7  -3   -0.09    0.51 
  13  -7  -3    0.11    0.29 
  13  -7  -3   -0.15    0.34 
 -13  -7   3   -0.34    0.34 
 -13  -7   3   -0.05    0.22 
 -13  -7   3   -0.25    0.50 
 -13  -7   3   -0.88    0.89 
 -13   7   3    0.04    0.44 
  13   7  -3   -0.13    0.60 
 -13   7   3    0.13    0.08 
 -13   7   3    0.40    0.39 
 -11  -7   3    3.03    0.73 
 -11  -7   3    1.90    1.18 
  11  -7  -3    3.54    0.60 
 -11  -7   3    1.70    0.37 
 -11  -7   3    2.57    0.65 
 -11  -7   3    3.58    1.32 
 -11  -7   3    2.82    0.78 
  11  -7  -3    2.56    0.80 
  11  -7  -3    3.81    1.33 
 -11  -7   3    1.83    0.60 
 -11   7   3    2.81    0.73 
 -11   7   3    2.40    0.66 
  -9  -7   3    3.25    0.84 
  -9  -7   3    3.08    0.78 
  -9  -7   3    2.26    0.61 
   9  -7  -3    2.55    1.33 
   9  -7  -3    2.67    0.50 
  -9  -7   3    2.64    1.14 
   9  -7  -3    3.21    0.53 
  -9  -7   3    3.16    0.48 
  -9  -7   3    2.02    1.10 
   9  -7  -3    3.64    0.86 
  -9   7   3    2.55    0.65 
  -9   7   3    2.72    0.51 
  -9   7   3    2.56    0.72 
  -7  -7   3   -0.05    0.30 
  -7  -7   3    0.23    0.41 
  -7  -7   3    0.64    0.38 
   7  -7  -3    1.34    0.69 
  -7  -7   3    0.58    0.83 
   7  -7  -3   -0.07    0.29 
   7  -7  -3    0.17    0.42 
  -7  -7   3    0.20    0.78 
  -7  -7   3    0.10    0.38 
  -7  -7   3    0.23    0.18 
  -7   7   3    0.05    0.07 
  -7   7   3    0.06    0.15 
  -7   7   3    0.06    0.38 
  -7   7   3    0.32    0.40 
   5  -7  -3   -0.09    0.40 
   5  -7  -3    0.06    0.13 
  -5  -7   3    0.30    0.18 
   5  -7  -3   -0.24    0.57 
  -5  -7   3    0.36    0.50 
   5  -7  -3   -0.32    0.26 
   5  -7  -3   -0.03    0.32 
  -5  -7   3    0.63    0.63 
  -5  -7   3    0.07    0.23 
   5  -7  -3   -0.39    0.23 
  -5  -7   3   -0.13    0.69 
  -5  -7   3    0.09    0.45 
  -5   7   3   -0.11    0.17 
  -5   7   3    0.02    0.31 
  -5   7   3   -0.05    0.37 
  -5   7   3    0.09    0.16 
  -3  -7   3    3.04    1.05 
   3  -7  -3    2.78    0.81 
  -3  -7   3    3.30    0.72 
  -3  -7   3    2.53    0.50 
   3  -7  -3    3.03    0.39 
   3  -7  -3    2.60    0.49 
   3  -7  -3    2.72    0.89 
  -3  -7   3    3.63    0.79 
   3  -7  -3    3.04    0.43 
  -3  -7   3    3.28    0.88 
   3  -7  -3    2.41    0.62 
  -3  -7   3    2.27    0.53 
  -3  -7   3    2.86    0.32 
   3  -7  -3    3.67    0.57 
   3   7  -3    3.22    0.90 
  -3   7   3    3.50    0.80 
  -3   7   3    3.52    0.45 
   3   7  -3    2.77    0.70 
  -3   7   3    2.71    0.35 
  -3   7   3    3.12    0.66 
  -3   7   3    3.21    0.34 
  -1  -7   3  267.64    8.63 
   1  -7  -3  262.74    8.34 
   1  -7  -3  269.11   10.06 
   1  -7  -3  265.74    8.37 
  -1  -7   3  254.84    8.32 
  -1  -7   3  261.35    8.09 
   1  -7  -3  254.86    8.46 
   1  -7  -3  260.05    8.57 
  -1  -7   3  278.58    8.95 
  -1  -7   3  248.81    9.58 
  -1  -7   3  259.00    8.05 
  -1  -7   3  257.65    9.13 
  -1  -7   3  258.44    8.93 
   1  -7  -3  242.72    9.14 
  -1   7   3  261.52    8.24 
  -1   7   3  264.00    9.20 
  -1   7   3  255.08    8.26 
   1   7  -3  256.18    8.06 
   1   7  -3  248.82    8.98 
  -1   7   3  265.26    8.17 
  -1   7   3  258.18    8.71 
   1   7  -3  258.77    9.17 
   1   7  -3  244.04    9.26 
   1   7  -3  249.23    8.04 
  -1  -7  -3    1.92    0.76 
   1  -7   3    1.86    0.61 
   1  -7   3    2.71    0.60 
   1  -7   3    1.63    0.78 
   1  -7   3    2.20    0.62 
  -1  -7  -3    2.56    0.53 
  -1  -7  -3    3.13    0.49 
   1  -7   3    2.48    0.21 
  -1  -7  -3    2.22    0.67 
   1  -7   3    2.51    0.24 
  -1  -7  -3    4.04    1.17 
   1  -7   3    2.74    0.32 
  -1  -7  -3    2.63    0.61 
  -1  -7  -3    3.19    0.44 
   1   7   3    2.09    0.34 
  -1   7  -3    2.77    0.43 
  -1   7  -3    2.54    0.77 
   1   7   3    2.19    0.32 
  -1   7  -3    2.83    0.65 
  -1   7  -3    2.50    0.39 
   1   7   3    2.64    0.59 
   1   7   3    2.50    0.70 
  -1   7  -3    2.37    0.72 
   1   7   3    2.47    0.37 
  -3  -7  -3    3.79    0.62 
  -3  -7  -3    2.20    0.43 
   3  -7   3    3.01    0.76 
  -3  -7  -3    3.33    0.42 
   3  -7   3    3.15    0.36 
  -3  -7  -3    2.37    0.43 
  -3  -7  -3    1.93    0.89 
   3  -7   3    3.51    0.78 
  -3  -7  -3    1.26    0.47 
   3  -7   3    4.02    0.96 
   3  -7   3    2.70    0.74 
  -3  -7  -3    2.82    1.32 
  -3   7  -3    2.33    0.53 
  -3   7  -3    2.88    0.67 
   3   7   3    3.75    0.48 
  -3   7  -3    1.70    0.33 
   3   7   3    2.87    0.36 
  -3   7  -3    2.96    0.76 
   3   7   3    3.31    0.41 
  -3   7  -3    3.11    0.52 
   3   7   3    2.22    0.63 
  -5  -7  -3    5.51    0.49 
  -5  -7  -3    4.59    1.38 
  -5  -7  -3    5.15    0.58 
  -5  -7  -3    6.02    0.83 
   5  -7   3    6.60    1.07 
   5  -7   3    5.45    0.99 
  -5  -7  -3    4.21    1.48 
   5  -7   3    5.29    1.08 
  -5  -7  -3    5.01    0.64 
   5  -7   3    5.02    0.49 
   5  -7   3    5.07    0.78 
   5   7   3    3.84    0.83 
  -5   7  -3    5.01    0.94 
  -5   7  -3    5.86    0.72 
   5   7   3    7.42    1.47 
   5   7   3    6.51    0.48 
   5   7   3    5.25    0.54 
  -5   7  -3    4.23    0.77 
  -5   7  -3    5.80    0.81 
  -7  -7  -3   12.63    0.78 
   7  -7   3   12.29    0.88 
  -7  -7  -3   12.43    0.87 
   7  -7   3   12.37    0.84 
  -7  -7  -3   13.49    1.02 
  -7  -7  -3   12.41    1.12 
   7  -7   3   14.17    1.46 
   7  -7   3   13.73    1.35 
   7   7   3   13.04    0.71 
  -7   7  -3   11.72    1.30 
   7   7   3   12.18    1.00 
   7   7   3   14.42    2.03 
  -7   7  -3   12.84    1.22 
  -7   7  -3   12.64    0.98 
   7   7   3   11.61    1.21 
  -9  -7  -3  108.89    4.43 
   9  -7   3  113.81    4.06 
  -9  -7  -3  109.54    3.91 
   9  -7   3  112.73    5.04 
   9  -7   3  119.58    4.87 
  -9  -7  -3  112.05    3.98 
   9   7   3   97.72    3.74 
  -9   7  -3  111.83    4.55 
   9   7   3  122.93    5.89 
   9   7   3  112.06    4.58 
  -9   7  -3  116.01    4.20 
   9   7   3  108.13    4.07 
  -9   7  -3  113.64    4.81 
  11  -7   3    0.02    0.33 
  11  -7   3   -0.55    0.58 
 -11  -7  -3   -0.10    0.29 
 -11  -7  -3   -0.10    0.25 
 -11  -7  -3    0.09    1.34 
  11  -7   3   -0.21    0.21 
 -11  -7  -3    0.05    0.52 
 -11  -7  -3    0.29    0.27 
  11   7   3   -0.50    0.80 
 -11   7  -3    0.65    0.34 
 -11   7  -3   -0.40    0.41 
 -11   7  -3    0.09    0.35 
 -11   7  -3    0.05    0.12 
 -11   7  -3    0.89    0.64 
  11   7   3    0.05    0.35 
  13  -7   3    0.34    0.38 
 -13  -7  -3    0.48    0.55 
  13  -7   3    0.35    0.69 
 -13  -7  -3    1.62    1.34 
 -13  -7  -3    0.63    0.32 
 -13  -7  -3    0.51    0.33 
 -13  -7  -3    0.48    0.35 
  13   7   3    0.20    0.23 
 -13   7  -3    0.03    0.48 
 -13   7  -3    0.32    0.41 
  13   7   3   -0.09    0.15 
  13   7   3   -1.00    0.84 
 -13   7  -3    0.00    0.27 
  13   7   3    0.28    0.43 
 -13   7  -3    0.06    0.50 
 -13   7  -3    0.11    0.21 
  13   7   3    0.32    0.24 
 -15  -7  -3    0.42    0.31 
 -15  -7  -3    0.40    1.54 
  15  -7   3    1.09    0.41 
  15  -7   3    0.65    0.80 
 -15  -7  -3    0.41    0.32 
 -15  -7  -3    0.91    0.60 
 -15  -7  -3    1.01    0.47 
  15  -7   3    0.61    0.58 
  15   7   3    1.48    1.18 
 -15   7  -3    2.66    1.36 
 -15   7  -3    0.41    0.38 
 -15   7  -3    0.80    0.40 
 -15   7  -3   -0.10    0.20 
 -15   7  -3    1.67    0.74 
  15   7   3    0.03    0.16 
  15   7   3   -0.43    0.25 
 -17  -7  -3    1.81    0.78 
 -17  -7  -3    4.18    1.68 
  17  -7   3    1.87    0.57 
 -17  -7  -3    1.31    0.81 
 -17  -7  -3    1.50    0.47 
  17  -7   3    3.07    1.35 
 -17   7  -3    1.46    0.81 
 -17   7  -3    1.71    0.51 
 -17   7  -3    1.71    0.89 
  17   7   3    0.12    2.27 
 -17   7  -3    1.11    0.49 
  17   7   3    2.24    0.43 
 -19  -7  -3    1.15    0.45 
  19  -7   3    1.92    0.59 
 -19  -7  -3    3.30    0.86 
 -19  -7  -3    2.10    0.63 
  19  -7   3    1.23    1.18 
  19  -7   3   -0.66    0.42 
  19   7   3   -0.66    0.45 
 -19   7  -3    1.64    0.85 
 -19   7  -3    0.73    0.51 
 -19   7  -3    0.31    0.40 
  19   7   3    1.15    1.55 
 -19   7  -3    1.81    0.54 
 -22  -8   3    3.02    0.52 
 -22  -8   3    3.91    0.51 
  22  -8  -3    2.86    0.76 
 -22  -8   3    2.62    1.00 
  22  -8  -3    3.31    1.43 
 -22  -8   3    1.37    0.60 
  22   8  -3    5.28    1.73 
 -22   8   3    2.61    1.15 
  20  -8  -3   -0.50    0.46 
  20  -8  -3    0.44    0.51 
 -20  -8   3    0.80    0.73 
  20  -8  -3    0.80    1.06 
  20  -8  -3   -0.20    0.61 
 -20  -8   3    0.43    0.39 
 -20  -8   3    0.58    0.60 
 -20  -8   3    0.41    0.31 
 -20  -8   3    0.59    0.26 
 -20   8   3    0.67    0.54 
 -20   8   3   -0.25    0.19 
 -20   8   3    1.09    0.86 
  20   8  -3    0.88    1.21 
 -18  -8   3    5.82    0.41 
 -18  -8   3    7.61    1.00 
 -18  -8   3    6.01    1.91 
 -18  -8   3    8.75    1.26 
  18  -8  -3    6.44    1.53 
 -18  -8   3    4.89    1.09 
 -18  -8   3    5.63    1.16 
  18  -8  -3    6.41    0.96 
  18  -8  -3    3.13    0.96 
 -18  -8   3    5.89    1.19 
 -18   8   3    8.06    1.25 
 -18   8   3    6.19    0.99 
  18   8  -3    8.46    1.61 
 -16  -8   3   -0.04    0.54 
  16  -8  -3    0.14    0.42 
 -16  -8   3    0.45    0.31 
 -16  -8   3    0.52    0.52 
  16  -8  -3   -0.33    0.58 
 -16  -8   3   -0.30    0.46 
 -16  -8   3   -0.55    0.99 
 -16  -8   3    0.37    0.47 
  16  -8  -3    0.48    0.72 
 -16  -8   3    0.48    1.23 
 -16   8   3   -0.34    0.16 
  16   8  -3    0.60    0.73 
 -16   8   3   -0.66    0.41 
 -16   8   3   -0.13    0.39 
 -14  -8   3    0.22    0.62 
 -14  -8   3   -0.44    0.32 
 -14  -8   3   -0.04    0.21 
 -14  -8   3    0.03    0.45 
  14  -8  -3    1.42    0.81 
  14  -8  -3    0.55    0.42 
 -14  -8   3   -0.41    0.36 
 -14  -8   3    1.43    1.31 
 -14  -8   3    0.60    0.85 
 -14   8   3    0.70    0.49 
 -14   8   3    0.06    0.13 
 -14   8   3   -0.02    0.33 
 -12  -8   3    4.57    1.61 
 -12  -8   3    5.41    0.71 
  12  -8  -3    5.94    1.21 
 -12  -8   3    5.38    1.50 
 -12  -8   3    8.79    1.39 
 -12  -8   3    5.62    1.10 
 -12  -8   3    4.73    1.07 
 -12  -8   3    6.19    1.08 
  12  -8  -3    5.98    0.78 
 -12   8   3    6.21    1.02 
 -10  -8   3   13.09    0.94 
  10  -8  -3   15.08    1.43 
 -10  -8   3   14.12    1.40 
 -10  -8   3   14.60    2.39 
 -10  -8   3   17.25    2.55 
  10  -8  -3   14.63    1.06 
 -10  -8   3   15.04    1.39 
 -10   8   3   14.69    1.39 
 -10   8   3   17.38    1.44 
  -8  -8   3    0.75    0.60 
   8  -8  -3    0.78    0.40 
  -8  -8   3   -0.03    0.86 
   8  -8  -3    0.19    0.51 
  -8  -8   3    0.25    0.43 
   8  -8  -3   -0.30    0.36 
  -8  -8   3   -0.10    1.54 
  -8  -8   3    0.29    0.42 
   8  -8  -3    0.73    0.32 
  -8  -8   3    0.26    0.23 
  -8   8   3   -0.03    0.38 
  -8   8   3    0.46    0.47 
   6  -8  -3    1.08    0.72 
   6  -8  -3    1.29    0.44 
  -6  -8   3    1.30    0.32 
  -6  -8   3    1.16    0.93 
   6  -8  -3    1.77    0.69 
  -6  -8   3    1.18    1.02 
  -6  -8   3    0.72    0.51 
  -6  -8   3    1.50    0.67 
   6  -8  -3    1.29    0.48 
  -6  -8   3    1.48    0.50 
  -6   8   3    1.68    0.38 
  -6   8   3    1.04    0.57 
  -6   8   3    0.74    0.50 
  -4  -8   3    0.11    0.45 
  -4  -8   3    0.14    0.28 
  -4  -8   3    0.10    0.38 
   4  -8  -3    0.09    0.15 
   4  -8  -3   -0.15    0.31 
  -4  -8   3    0.10    0.69 
  -4  -8   3   -0.16    0.14 
  -4  -8   3   -0.38    0.72 
   4  -8  -3   -0.05    0.15 
   4  -8  -3   -0.19    0.27 
  -4  -8   3   -0.18    0.46 
   4  -8  -3   -0.28    0.31 
  -4   8   3    0.53    0.44 
  -4   8   3   -0.06    0.05 
  -4   8   3   -0.29    0.52 
  -4   8   3   -0.05    0.21 
  -4   8   3    0.03    0.06 
  -2  -8   3   -0.07    0.48 
   2  -8  -3    0.44    0.34 
   2  -8  -3   -0.25    0.17 
  -2  -8   3   -0.14    0.51 
  -2  -8   3    0.66    0.83 
   2  -8  -3    0.34    0.30 
   2  -8  -3   -0.37    0.45 
  -2  -8   3    0.08    0.18 
  -2  -8   3   -0.35    0.59 
  -2  -8   3   -0.05    0.27 
  -2  -8   3    0.07    0.15 
   2  -8  -3   -0.04    0.43 
   2  -8  -3   -0.02    0.19 
  -2  -8   3    0.18    0.11 
  -2  -8   3    0.09    0.32 
  -2   8   3    0.13    0.07 
   2   8  -3   -0.49    0.48 
  -2   8   3    0.68    0.46 
   2   8  -3   -0.21    0.46 
  -2   8   3    0.25    0.24 
  -2   8   3    0.61    0.64 
   2   8  -3    0.09    0.40 
  -2   8   3   -0.13    0.05 
   0  -8   3   86.04    3.19 
   0  -8   3   84.84    2.85 
   0  -8  -3   85.60    3.42 
   0  -8   3   83.94    4.31 
   0  -8   3   88.69    3.39 
   0  -8   3   89.10    3.77 
   0  -8  -3   85.95    3.12 
   0  -8  -3   82.68    4.14 
   0  -8   3   87.97    2.80 
   0  -8  -3   80.64    3.94 
   0  -8  -3   87.16    3.15 
   0   8   3   88.90    4.03 
   0   8  -3   84.46    2.84 
   0   8   3   79.33    2.99 
   0   8   3   88.81    3.59 
   0   8  -3   79.36    3.69 
   0   8  -3   79.23    4.03 
   0   8  -3   90.67    4.05 
   2  -8   3    8.59    1.37 
  -2  -8  -3    6.65    0.56 
  -2  -8  -3    7.50    0.71 
   2  -8   3    7.23    0.88 
  -2  -8  -3    5.57    1.10 
  -2  -8  -3    8.77    1.51 
  -2  -8  -3    7.72    1.08 
   2  -8   3    7.15    1.04 
   2  -8   3    7.32    0.52 
  -2  -8  -3    6.62    0.75 
  -2   8  -3    8.20    0.98 
   2   8   3    7.57    1.14 
  -2   8  -3    6.78    0.58 
  -2   8  -3    6.91    1.12 
  -2   8  -3    8.28    1.29 
   2   8   3    7.67    0.53 
   2   8   3    6.58    0.57 
   4  -8   3   -0.12    0.54 
  -4  -8  -3   -0.29    0.25 
  -4  -8  -3    0.08    0.22 
  -4  -8  -3    0.09    0.37 
   4  -8   3    0.33    0.22 
   4  -8   3   -0.04    0.23 
  -4  -8  -3    0.01    0.20 
  -4  -8  -3    0.33    0.45 
  -4  -8  -3   -0.37    0.51 
  -4  -8  -3    2.16    1.15 
  -4  -8  -3   -0.05    0.34 
   4  -8   3   -0.27    0.45 
   4   8   3    0.13    0.16 
  -4   8  -3    0.21    0.29 
  -4   8  -3   -0.11    0.09 
   4   8   3   -0.05    0.06 
   4   8   3   -0.05    0.16 
  -4   8  -3   -0.11    0.35 
  -4   8  -3   -0.02    0.39 
   4   8   3    0.37    0.48 
  -4   8  -3    0.29    0.56 
  -6  -8  -3    2.44    0.50 
  -6  -8  -3    2.82    0.49 
  -6  -8  -3    1.97    0.79 
   6  -8   3    4.13    0.78 
  -6  -8  -3    2.52    0.56 
   6  -8   3    1.62    0.79 
  -6  -8  -3    2.05    1.52 
   6  -8   3    3.47    0.50 
  -6  -8  -3    2.73    0.39 
  -6   8  -3    2.96    0.60 
   6   8   3    1.40    0.56 
   6   8   3    2.74    0.31 
   6   8   3    3.08    0.71 
  -6   8  -3    6.18    1.15 
  -6   8  -3    2.51    0.77 
   8  -8   3   15.52    0.97 
  -8  -8  -3   15.64    1.15 
  -8  -8  -3   14.92    1.20 
   8  -8   3   13.45    0.94 
  -8  -8  -3   15.32    1.01 
  -8  -8  -3   15.33    0.83 
   8  -8   3   15.04    1.60 
   8   8   3   13.81    1.37 
  -8   8  -3   13.84    1.41 
   8   8   3   13.55    0.96 
  -8   8  -3   17.16    1.62 
  -8   8  -3   15.76    1.16 
   8   8   3   18.16    2.15 
 -10  -8  -3    1.72    0.46 
 -10  -8  -3    3.48    0.56 
 -10  -8  -3    3.68    0.48 
  10  -8   3    2.99    1.03 
 -10  -8  -3    1.26    0.81 
  10  -8   3    2.36    0.69 
  10  -8   3    3.21    0.57 
 -10  -8  -3    0.95    1.55 
 -10  -8  -3    2.53    1.61 
 -10  -8  -3    4.47    0.82 
 -10   8  -3    2.11    0.79 
 -10   8  -3    3.84    0.89 
 -10   8  -3    3.15    0.60 
  10   8   3    3.10    1.27 
 -10   8  -3    3.68    0.79 
  10   8   3    3.36    0.93 
  10   8   3    2.95    0.43 
 -12  -8  -3    0.35    0.32 
 -12  -8  -3   -0.23    0.25 
  12  -8   3   -0.20    0.39 
  12  -8   3   -0.21    0.68 
 -12  -8  -3   -0.14    0.29 
 -12  -8  -3   -0.49    0.97 
 -12  -8  -3   -0.46    0.45 
 -12  -8  -3    1.64    2.07 
  12  -8   3   -0.01    0.24 
  12   8   3   -0.15    0.17 
 -12   8  -3   -0.28    0.71 
 -12   8  -3    0.17    0.26 
 -12   8  -3    0.12    0.47 
  12   8   3   -0.27    0.80 
 -12   8  -3   -0.26    0.53 
  12   8   3    0.06    0.42 
 -12   8  -3    0.06    0.25 
  12   8   3    0.12    0.19 
 -14  -8  -3    0.10    0.50 
  14  -8   3   -0.39    0.61 
  14  -8   3    0.38    0.65 
 -14  -8  -3   -0.92    1.22 
 -14  -8  -3   -0.40    0.29 
  14  -8   3    0.21    0.30 
 -14  -8  -3   -0.12    0.28 
 -14  -8  -3    0.16    0.32 
 -14   8  -3   -0.23    0.37 
 -14   8  -3    0.92    0.70 
 -14   8  -3    0.68    0.35 
  14   8   3    0.39    0.25 
 -14   8  -3    0.20    0.17 
  14   8   3    0.02    0.42 
  14   8   3    0.63    1.07 
 -14   8  -3    0.35    0.60 
 -16  -8  -3    0.27    0.57 
 -16  -8  -3   -0.12    0.41 
  16  -8   3   -0.17    0.81 
 -16  -8  -3    0.57    0.35 
  16  -8   3    0.44    0.38 
 -16  -8  -3    0.13    0.38 
  16  -8   3   -0.50    0.50 
 -16   8  -3   -0.38    0.25 
 -16   8  -3   -0.17    0.29 
 -16   8  -3    0.42    0.76 
  16   8   3    0.82    0.30 
  16   8   3   -0.76    0.31 
 -16   8  -3   -0.04    0.41 
  16   8   3   -0.01    0.24 
  16   8   3   -0.22    1.26 
 -19  -9   3   -1.01    0.61 
  19  -9  -3   -0.18    0.46 
  19  -9  -3   -0.55    0.51 
  19  -9  -3   -1.52    0.81 
 -19   9   3   -0.40    0.28 
 -19   9   3   -0.11    0.76 
 -17  -9   3   -0.65    1.22 
  17  -9  -3    0.81    0.49 
  17  -9  -3    1.09    0.91 
  17  -9  -3    3.15    1.85 
 -17  -9   3    2.77    0.95 
 -17  -9   3    1.19    0.75 
 -17  -9   3    1.59    0.73 
 -17  -9   3    1.25    0.77 
 -17  -9   3    1.44    0.53 
 -17   9   3    1.94    0.67 
 -17   9   3    0.74    0.79 
 -15  -9   3    0.41    0.63 
 -15  -9   3    0.50    0.58 
  15  -9  -3   -0.20    0.61 
 -15  -9   3   -0.86    1.21 
 -15  -9   3    1.92    1.54 
  15  -9  -3    0.83    0.46 
  15  -9  -3    0.54    0.87 
 -15  -9   3    0.66    0.36 
 -15  -9   3    0.63    0.63 
 -15  -9   3   -0.45    0.65 
 -15   9   3    0.81    0.47 
 -15   9   3    1.56    0.72 
 -13  -9   3    0.74    0.61 
 -13  -9   3    0.78    0.59 
  13  -9  -3    0.08    0.54 
  13  -9  -3   -0.01    0.36 
 -13  -9   3    0.97    0.37 
 -13  -9   3    1.18    0.95 
 -13  -9   3    0.59    0.64 
  13  -9  -3    0.67    0.69 
 -13  -9   3    0.98    1.17 
 -13   9   3    0.44    0.69 
 -13   9   3    0.53    0.36 
 -11  -9   3    2.11    0.70 
 -11  -9   3    3.30    0.93 
  11  -9  -3    2.22    0.56 
 -11  -9   3    2.49    0.67 
  11  -9  -3    1.95    0.75 
 -11  -9   3    3.24    1.35 
 -11  -9   3    1.78    0.65 
 -11  -9   3    2.72    0.58 
 -11  -9   3    1.38    1.22 
  11  -9  -3    3.82    1.02 
 -11   9   3    2.83    0.81 
 -11   9   3    2.71    0.58 
  -9  -9   3    0.74    0.27 
   9  -9  -3   -0.15    0.29 
   9  -9  -3    0.22    0.50 
  -9  -9   3   -0.26    0.96 
  -9  -9   3   -0.13    0.42 
  -9  -9   3    0.48    0.99 
   9  -9  -3    0.16    0.53 
   9  -9  -3    0.39    0.36 
  -9  -9   3    0.81    0.53 
  -9  -9   3    0.09    0.57 
  -9   9   3   -0.04    0.09 
  -9   9   3    0.11    0.44 
  -9   9   3    0.26    0.46 
  -9   9   3    0.00    0.24 
  -7  -9   3    3.15    0.47 
  -7  -9   3    2.99    0.75 
  -7  -9   3    5.53    1.53 
  -7  -9   3    4.01    1.35 
   7  -9  -3    4.66    0.89 
   7  -9  -3    3.73    1.13 
  -7  -9   3    5.45    1.16 
  -7  -9   3    3.64    0.67 
   7  -9  -3    2.98    0.58 
  -7   9   3    4.47    0.95 
  -7   9   3    2.81    0.72 
  -7   9   3    3.35    0.53 
   5  -9  -3    0.76    0.47 
  -5  -9   3   -0.62    1.00 
   5  -9  -3    0.90    0.38 
  -5  -9   3    0.55    0.47 
  -5  -9   3   -0.09    0.51 
   5  -9  -3    0.24    0.45 
  -5  -9   3    0.78    0.54 
  -5  -9   3    0.35    0.27 
  -5  -9   3    1.11    0.72 
  -5  -9   3    0.27    0.21 
  -5   9   3    1.45    0.57 
  -5   9   3    0.72    0.53 
  -3  -9   3    4.67    1.10 
  -3  -9   3    3.46    0.78 
  -3  -9   3    3.50    1.25 
   3  -9  -3    3.19    0.63 
   3  -9  -3    3.70    0.85 
  -3  -9   3    3.25    0.37 
  -3  -9   3    4.17    1.22 
  -3  -9   3    2.76    0.73 
   3  -9  -3    4.45    0.48 
   3  -9  -3    3.20    0.41 
  -3   9   3    2.51    0.77 
  -3   9   3    2.79    0.72 
   1  -9  -3    6.27    0.70 
  -1  -9   3    6.08    0.84 
  -1  -9   3    6.17    1.28 
  -1  -9   3    4.88    1.33 
   1  -9  -3    6.10    0.69 
  -1  -9   3    5.46    0.35 
   1  -9  -3    4.59    0.54 
   1  -9  -3    5.83    0.67 
  -1  -9   3    8.48    1.40 
  -1  -9   3    5.61    0.47 
  -1  -9   3    6.03    0.96 
   1  -9  -3    5.88    1.35 
  -1  -9   3    5.91    0.41 
   1  -9  -3    6.44    1.11 
   1   9  -3    6.74    1.26 
  -1   9   3    5.51    1.07 
  -1   9   3    5.90    0.97 
   1   9  -3    4.43    1.06 
  -1  -9  -3    4.60    0.59 
   1  -9   3    3.77    0.63 
  -1  -9  -3    4.90    0.79 
   1  -9   3    3.98    0.38 
  -1  -9  -3    4.94    1.14 
   1  -9   3    3.63    0.77 
  -1  -9  -3    4.24    0.65 
   1  -9   3    3.32    1.05 
  -1  -9  -3    4.91    0.63 
  -1  -9  -3    3.87    1.02 
  -1   9  -3    4.18    1.08 
   1   9   3    3.62    0.75 
   1   9   3    3.39    0.37 
  -1   9  -3    4.99    0.96 
  -1   9  -3    4.35    0.35 
  -1   9  -3    3.73    1.02 
   1   9   3    3.61    0.79 
   3  -9   3   10.65    0.65 
   3  -9   3   10.59    1.33 
  -3  -9  -3   10.03    1.58 
  -3  -9  -3    7.76    1.14 
  -3  -9  -3    9.05    0.83 
   3  -9   3   10.09    1.00 
  -3  -9  -3   10.27    2.30 
   3  -9   3    8.74    1.48 
  -3  -9  -3   11.30    1.13 
  -3  -9  -3    9.17    0.79 
  -3  -9  -3    9.50    0.66 
  -3   9  -3    8.80    1.44 
   3   9   3    9.44    0.50 
   3   9   3    8.32    1.21 
  -3   9  -3    9.38    1.12 
  -3   9  -3    8.45    1.28 
   5  -9   3    4.45    0.99 
  -5  -9  -3    5.55    0.76 
  -5  -9  -3    4.71    1.84 
   5  -9   3    5.26    0.97 
  -5  -9  -3    5.35    0.74 
  -5  -9  -3    5.63    0.65 
  -5  -9  -3    3.51    0.89 
  -5  -9  -3    5.06    0.95 
  -5  -9  -3    4.06    0.44 
   5  -9   3    6.54    1.27 
  -5  -9  -3    4.82    1.79 
   5  -9   3    5.10    0.51 
  -5   9  -3    6.26    1.23 
  -5   9  -3    5.29    0.92 
  -5   9  -3    5.26    0.65 
   5   9   3    4.99    0.29 
  -5   9  -3    5.69    1.22 
   5   9   3    5.48    1.11 
  -7  -9  -3    1.04    1.28 
  -7  -9  -3   -0.19    0.42 
  -7  -9  -3   -0.01    1.12 
  -7  -9  -3    0.08    0.26 
   7  -9   3    0.31    0.24 
   7  -9   3    0.36    0.44 
  -7  -9  -3    0.67    0.39 
   7  -9   3    0.73    0.63 
   7  -9   3   -0.14    0.46 
  -7  -9  -3    0.17    0.32 
  -7  -9  -3    0.27    0.50 
  -7  -9  -3    0.03    0.19 
  -7   9  -3   -0.45    0.36 
  -7   9  -3    0.16    0.31 
   7   9   3   -0.02    0.09 
  -7   9  -3    0.70    0.62 
  -7   9  -3    0.04    0.15 
   7   9   3   -0.35    0.43 
  -7   9  -3   -0.25    0.30 
  -9  -9  -3    1.27    0.48 
  -9  -9  -3    1.19    0.28 
  -9  -9  -3    0.50    0.35 
  -9  -9  -3    1.83    0.77 
   9  -9   3    0.53    0.63 
   9  -9   3    1.60    0.77 
  -9  -9  -3   -0.37    1.42 
  -9  -9  -3    2.62    1.55 
  -9  -9  -3    1.13    0.69 
  -9  -9  -3    0.82    0.44 
  -9   9  -3    0.69    0.41 
  -9   9  -3    0.55    0.63 
   9   9   3    1.16    0.54 
  -9   9  -3    1.32    0.60 
  11  -9   3    1.75    0.48 
  11  -9   3    3.29    0.99 
 -11  -9  -3    2.48    0.41 
 -11  -9  -3    1.31    0.42 
 -11  -9  -3    1.13    0.49 
  11  -9   3    2.25    1.01 
 -11  -9  -3    3.87    1.88 
 -11  -9  -3    1.04    0.82 
 -11  -9  -3    2.10    0.54 
 -11  -9  -3   -0.14    1.89 
 -11  -9  -3    0.14    0.56 
  11   9   3    2.47    0.72 
  11   9   3    2.22    1.06 
 -11   9  -3    2.25    0.69 
 -11   9  -3    1.82    0.82 
 -11   9  -3    0.67    0.55 
  11   9   3    2.14    0.24 
 -11   9  -3    1.29    0.39 
  13  -9   3    0.49    0.37 
  13  -9   3    1.06    0.80 
 -13  -9  -3    0.10    0.46 
 -13  -9  -3    0.43    0.34 
  13  -9   3    1.51    0.98 
 -13  -9  -3    0.10    0.37 
 -13  -9  -3   -0.15    0.29 
  13   9   3    1.19    0.57 
 -13   9  -3   -0.38    0.27 
 -13   9  -3    1.25    0.76 
  13   9   3   -0.38    0.98 
 -13   9  -3   -0.37    0.17 
 -13   9  -3    0.20    0.56 
  15  -9   3    0.12    0.42 
 -15  -9  -3    0.60    0.31 
 -15  -9  -3    0.20    0.49 
 -15  -9  -3   -0.48    0.34 
  15  -9   3    1.48    1.14 
  15  -9   3    0.17    0.83 
 -15  -9  -3   -0.08    0.44 
 -15   9  -3   -0.26    0.20 
  15   9   3   -0.26    1.06 
  15   9   3    0.00    0.20 
  15   9   3   -0.47    0.17 
 -15   9  -3    0.79    0.81 
 -15   9  -3    0.06    0.51 
 -16 -10   3    0.74    0.76 
  16 -10  -3    1.55    1.13 
 -16 -10   3    1.78    1.83 
  16 -10  -3    1.38    0.57 
 -16 -10   3    0.65    0.91 
  16 -10  -3    0.23    0.79 
 -16 -10   3    0.88    0.44 
 -16  10   3   -0.37    0.70 
 -14 -10   3    0.59    0.62 
 -14 -10   3    0.82    2.55 
 -14 -10   3    0.94    0.78 
 -14 -10   3    0.96    0.38 
  14 -10  -3    1.29    0.96 
  14 -10  -3    1.32    0.91 
 -14 -10   3    2.22    0.77 
 -14 -10   3   -0.96    1.19 
  14 -10  -3    2.38    0.60 
 -14  10   3    1.29    0.75 
  12 -10  -3    0.77    0.89 
 -12 -10   3    0.06    0.68 
 -12 -10   3    0.59    0.60 
 -12 -10   3    0.36    0.60 
 -12 -10   3    0.15    1.21 
  12 -10  -3    1.15    0.81 
 -12 -10   3    0.46    0.32 
 -12 -10   3    0.03    1.57 
 -12 -10   3    0.71    0.56 
 -12  10   3    0.82    0.67 
 -12  10   3    0.94    0.42 
 -10 -10   3    0.57    0.72
[truncated: 879,546 more chars]
